# Supplementary material for: 2-tert-Butyl-4-methyl-6-(1,3-oxazinan-1-ylmeth­yl)phenol
Source: Acta Crystallogr Sect E Struct Rep Online. 2010 Apr 10;66(Pt 5):o1030. doi: 10.1107/S1600536810012109 (PMC2979180; doi:10.1107/S1600536810012109)
Supplement: Supplementary file 1 [file e-66-o1030-sup1.cif]

##############################################################################
###                                                                        ###
###        Electronic paper (Acta Crystallographica Section E)             ###
###                                                                        ###
##############################################################################
#                                                                            #
# This CIF contains the data in a paper accepted for publication in Acta     #
# Crystallographica Section E. It conforms to the requirements of Notes      #
# for Authors for Section E, and has been peer reviewed under the auspices   #
# of the IUCr Commission on Journals.                                        #
#                                                                            #
# Full details of the Crystallographic Information File format               #
# are given in the paper "The Crystallographic Information File (CIF):       #
# a New Standard Archive File for Crystallography" by S. R. Hall, F. H.      #
# Allen and I. D. Brown [Acta Cryst. (1991), A47, 655-685].                  #
#                                                                            #
# The current version of the core CIF dictionary is obtainable from          #
# ftp://ftp.iucr.org/pub/cif_core.dic. The current version number is 2.4.    #
#                                                                            #
# Software is freely available for graphical display of the structure(s) in  #
# this CIF.  For information consult the CIF home page http://www.iucr.org/  #
# cif/home.html                                                              #
#                                                                            #
# This file may be used for bona fide research purposes within the           #
# scientific community so long as proper attribution is given to the journal # 
# article from which it was obtained.                                        #
#                                                                            #
##############################################################################
                                             
data_global
_audit_creation_method     SHELXL-97
_journal_date_recd_electronic     2010-03-30
_journal_date_accepted     2010-03-30
_journal_name_full     'Acta Crystallographica, Section E'
_journal_year     2010
_journal_volume     66
_journal_issue      5
_journal_page_first     o1030
_journal_page_last     o1030
_journal_paper_category     QO
_journal_coeditor_code     BT5237
_publ_contact_author
;
     Dr. Seik Weng Ng
     Department of Chemistry
     University of Malaya
     50603 Kuala Lumpur
     Malaysia
;
_publ_contact_author_email     seikweng@um.edu.my
_publ_contact_author_fax     '03 7967 4193'
_publ_contact_author_phone     '03 7967 6778'
_publ_section_title
;
2-<i>tert</i>-Butyl-4-methyl-6-(1,3-oxazinan-1-ylmethyl)phenol
;
loop_
    _publ_author_name
    _publ_author_address
    'Lei, Wen-Jun'
;
College of Chemistry & Chemical Engineering
South China University of Technology
Guangzhou, 510640
People's Republic of China
;
    'Zhan, Shu-Zhong'
;
College of Chemistry & Chemical Engineering
South China University of Technology
Guangzhou, 510640
People's Republic of China
;
    'Ng, Seik Weng'
;
Department of Chemistry
University of Malaya
50603 Kuala Lumpur
Malaysia
;
_publ_section_synopsis     .
data_I
_audit_creation_method     SHELXL-97
_chemical_name_systematic
;
2-<i>tert</i>-Butyl-4-methyl-6-(1,3-oxazinan-1-ylmethyl)phenol
;
_chemical_name_common     ?
_chemical_formula_moiety     'C16 H25 N O2'
_chemical_formula_sum     'C16 H25 N O2'
_chemical_formula_iupac     'C16 H25 N O2'
_chemical_formula_weight     263.37
_chemical_melting_point     ?
_symmetry_cell_setting     Orthorhombic
_symmetry_space_group_name_H-M     'P 21 21 21'
_symmetry_space_group_name_Hall     'P 2ac 2ab'
loop_
    _symmetry_equiv_pos_as_xyz
    'x, y, z'
    '-x+1/2, -y, z+1/2'
    'x+1/2, -y+1/2, -z'
    '-x, y+1/2, -z+1/2'
_cell_length_a     6.4740(7)
_cell_length_b     14.1928(13)
_cell_length_c     16.7914(16)
_cell_angle_alpha     90.00
_cell_angle_beta     90.00
_cell_angle_gamma     90.00
_cell_volume     1542.9(3)
_cell_formula_units_Z     4
_cell_measurement_reflns_used     12093
_cell_measurement_theta_min     3.1
_cell_measurement_theta_max     27.5
_cell_measurement_temperature     293(2)
_exptl_crystal_description     Block
_exptl_crystal_colour     Yellow
_exptl_crystal_size_max     0.28
_exptl_crystal_size_mid     0.20
_exptl_crystal_size_min     0.12
_exptl_crystal_density_diffrn     1.134
_exptl_crystal_density_meas     ?
_exptl_crystal_density_method     'not measured'
_exptl_crystal_F_000     576
_exptl_absorpt_coefficient_mu     0.074
_exptl_absorpt_correction_type     Multi-scan
_exptl_absorpt_process_details     '(ABSCOR; Higashi, 1995)'
_exptl_absorpt_correction_T_min     0.9797
_exptl_absorpt_correction_T_max     0.9912
_diffrn_ambient_temperature     293(2)
_diffrn_radiation_type     MoK\a
_diffrn_radiation_wavelength     0.71073
_diffrn_radiation_source     'fine-focus sealed tube'
_diffrn_radiation_monochromator     graphite
_diffrn_measurement_device_type     'Rigaku R-AXIS Spider IP diffractometer'
_diffrn_measurement_method     '\w scan'
_diffrn_detector_area_resol_mean     ?
_diffrn_reflns_number     15222
_diffrn_reflns_av_R_equivalents     0.0220
_diffrn_reflns_av_sigmaI/netI     0.0129
_diffrn_reflns_theta_min     3.12
_diffrn_reflns_theta_max     27.47
_diffrn_reflns_theta_full     27.47
_diffrn_measured_fraction_theta_max     0.998
_diffrn_measured_fraction_theta_full     0.998
_diffrn_reflns_limit_h_min     -8
_diffrn_reflns_limit_h_max     8
_diffrn_reflns_limit_k_min     -18
_diffrn_reflns_limit_k_max     18
_diffrn_reflns_limit_l_min     -21
_diffrn_reflns_limit_l_max     21
_diffrn_standards_number     0
_diffrn_standards_interval_count     0
_diffrn_standards_interval_time     0
_diffrn_standards_decay_%     0
_reflns_number_total     2044
_reflns_number_gt     1664
_reflns_threshold_expression     I>2sigma(I)
_refine_ls_structure_factor_coef     Fsqd
_refine_ls_matrix_type     full
_refine_ls_R_factor_all     0.0454
_refine_ls_R_factor_gt     0.0354
_refine_ls_wR_factor_gt     0.1069
_refine_ls_wR_factor_ref     0.1170
_refine_ls_goodness_of_fit_ref     1.105
_refine_ls_restrained_S_all     1.105
_refine_ls_number_reflns     2044
_refine_ls_number_parameters     180
_refine_ls_number_restraints     1
_refine_ls_hydrogen_treatment     mixed
_refine_ls_weighting_scheme     calc
_refine_ls_weighting_details
         'calc w=1/[\s^2^(Fo^2^)+(0.0739P)^2^+0.0371P] where P=(Fo^2^+2Fc^2^)/3'
_atom_sites_solution_hydrogens     geom
_atom_sites_solution_primary     direct
_atom_sites_solution_secondary     difmap
_refine_ls_shift/su_max     0.001
_refine_ls_shift/su_mean     0.001
_refine_diff_density_max     0.141
_refine_diff_density_min     -0.124
_refine_ls_extinction_method     none
_refine_ls_extinction_coef     ?
loop_
    _atom_type_symbol
    _atom_type_description
    _atom_type_scat_dispersion_real
    _atom_type_scat_dispersion_imag
    _atom_type_scat_source
    'C' 'C' 0.0033 0.0000
                         'International Tables Vol C Tables 4.2.6.8 and 6.1.1.4'
    'H' 'H' 0.0000 0.0000
                         'International Tables Vol C Tables 4.2.6.8 and 6.1.1.4'
    'N' 'N' 0.0061 0.0000
                         'International Tables Vol C Tables 4.2.6.8 and 6.1.1.4'
    'O' 'O' 0.0106 0.0000
                         'International Tables Vol C Tables 4.2.6.8 and 6.1.1.4'
_computing_data_collection     'RAPID-AUTO (Rigaku, 2002)'
_computing_cell_refinement     'RAPID-AUTO (Rigaku, 2002)'
_computing_data_reduction     'CrystalClear (Rigaku/MSC, 2002)'
_computing_structure_solution     'SHELXS97 (Sheldrick, 2008)'
_computing_structure_refinement     'SHELXL97 (Sheldrick, 2008)'
_computing_molecular_graphics     'X-SEED (Barbour, 2001)'
_computing_publication_material     'publCIF (Westrip, 2010)'
loop_
    _atom_site_type_symbol
    _atom_site_label
    _atom_site_fract_x
    _atom_site_fract_y
    _atom_site_fract_z
    _atom_site_U_iso_or_equiv
    _atom_site_adp_type
    _atom_site_calc_flag
    _atom_site_refinement_flags
    _atom_site_occupancy
    _atom_site_disorder_assembly
    _atom_site_disorder_group
    O O1 0.8894(2) 0.48173(11) 0.62162(8) 0.0654(4) Uani d D 1 . .
    H H1 0.972(4) 0.5284(14) 0.6242(18) 0.095(9) Uiso d D 1 . .
    O O2 0.9444(3) 0.75355(12) 0.59189(10) 0.0816(5) Uani d . 1 . .
    N N1 1.0668(3) 0.63695(11) 0.67909(9) 0.0550(4) Uani d . 1 . .
    C C1 0.7719(3) 0.47819(12) 0.68939(10) 0.0494(4) Uani d . 1 . .
    C C2 0.8294(3) 0.53321(12) 0.75571(10) 0.0506(4) Uani d . 1 . .
    C C3 0.7081(3) 0.53034(12) 0.82338(10) 0.0536(4) Uani d . 1 . .
    H H3 0.7451 0.5670 0.8670 0.064 Uiso calc R 1 . .
    C C4 0.5332(3) 0.47461(12) 0.82833(10) 0.0524(4) Uani d . 1 . .
    C C5 0.4816(3) 0.42039(12) 0.76175(10) 0.0501(4) Uani d . 1 . .
    H H5 0.3656 0.3819 0.7646 0.060 Uiso calc R 1 . .
    C C6 0.5953(3) 0.42121(12) 0.69126(10) 0.0468(4) Uani d . 1 . .
    C C7 1.0274(3) 0.58874(15) 0.75529(11) 0.0594(5) Uani d . 1 . .
    H H7A 1.0222 0.6353 0.7975 0.071 Uiso calc R 1 . .
    H H7B 1.1415 0.5465 0.7666 0.071 Uiso calc R 1 . .
    C C8 0.4047(4) 0.47229(16) 0.90293(11) 0.0731(6) Uani d . 1 . .
    H H8A 0.2749 0.4423 0.8919 0.110 Uiso calc R 1 . .
    H H8B 0.3806 0.5355 0.9211 0.110 Uiso calc R 1 . .
    H H8C 0.4765 0.4376 0.9434 0.110 Uiso calc R 1 . .
    C C9 0.5275(3) 0.36320(13) 0.61807(10) 0.0539(4) Uani d . 1 . .
    C C10 0.4755(5) 0.43096(16) 0.54936(12) 0.0754(6) Uani d . 1 . .
    H H10A 0.3555 0.4673 0.5630 0.113 Uiso calc R 1 . .
    H H10B 0.4484 0.3953 0.5019 0.113 Uiso calc R 1 . .
    H H10C 0.5901 0.4725 0.5403 0.113 Uiso calc R 1 . .
    C C11 0.3358(4) 0.30415(17) 0.63527(14) 0.0745(6) Uani d . 1 . .
    H H11A 0.2244 0.3448 0.6510 0.112 Uiso calc R 1 . .
    H H11B 0.3651 0.2605 0.6774 0.112 Uiso calc R 1 . .
    H H11C 0.2971 0.2701 0.5882 0.112 Uiso calc R 1 . .
    C C12 0.7001(4) 0.29608(16) 0.59218(13) 0.0731(6) Uani d . 1 . .
    H H12A 0.6504 0.2558 0.5504 0.110 Uiso calc R 1 . .
    H H12B 0.7423 0.2584 0.6368 0.110 Uiso calc R 1 . .
    H H12C 0.8157 0.3320 0.5731 0.110 Uiso calc R 1 . .
    C C13 0.9229(3) 0.71409(15) 0.66757(13) 0.0668(5) Uani d . 1 . .
    H H13A 0.7828 0.6912 0.6742 0.080 Uiso calc R 1 . .
    H H13B 0.9476 0.7621 0.7076 0.080 Uiso calc R 1 . .
    C C14 1.1466(4) 0.79381(18) 0.58285(17) 0.0839(7) Uani d . 1 . .
    H H14A 1.1654 0.8439 0.6215 0.101 Uiso calc R 1 . .
    H H14B 1.1600 0.8208 0.5300 0.101 Uiso calc R 1 . .
    C C15 1.3100(4) 0.71942(18) 0.59488(14) 0.0743(6) Uani d . 1 . .
    H H15A 1.3017 0.6732 0.5524 0.089 Uiso calc R 1 . .
    H H15B 1.4457 0.7482 0.5930 0.089 Uiso calc R 1 . .
    C C16 1.2798(3) 0.67164(15) 0.67383(13) 0.0633(5) Uani d . 1 . .
    H H16A 1.3757 0.6195 0.6790 0.076 Uiso calc R 1 . .
    H H16B 1.3065 0.7158 0.7167 0.076 Uiso calc R 1 . .
loop_
    _atom_site_aniso_label
    _atom_site_aniso_U_11
    _atom_site_aniso_U_22
    _atom_site_aniso_U_33
    _atom_site_aniso_U_12
    _atom_site_aniso_U_13
    _atom_site_aniso_U_23
    O1 0.0583(9) 0.0845(9) 0.0533(7) -0.0116(8) 0.0156(7) -0.0123(7)
    O2 0.0656(10) 0.0945(10) 0.0847(10) -0.0108(9) -0.0202(8) 0.0295(9)
    N1 0.0417(8) 0.0652(8) 0.0579(8) -0.0029(7) -0.0030(7) 0.0015(7)
    C1 0.0461(9) 0.0594(8) 0.0427(8) 0.0024(8) 0.0025(7) -0.0022(7)
    C2 0.0480(10) 0.0563(9) 0.0474(8) 0.0045(8) -0.0048(7) 0.0002(8)
    C3 0.0618(11) 0.0578(9) 0.0412(8) 0.0048(9) -0.0042(8) -0.0049(7)
    C4 0.0547(10) 0.0583(8) 0.0443(8) 0.0077(8) 0.0048(8) -0.0005(8)
    C5 0.0474(10) 0.0540(8) 0.0491(8) 0.0026(8) 0.0026(7) 0.0007(7)
    C6 0.0456(9) 0.0517(8) 0.0431(7) 0.0058(7) -0.0011(7) -0.0018(7)
    C7 0.0526(11) 0.0719(10) 0.0537(9) -0.0032(10) -0.0084(9) 0.0020(9)
    C8 0.0795(16) 0.0877(13) 0.0519(11) 0.0033(13) 0.0197(10) -0.0034(10)
    C9 0.0553(11) 0.0637(10) 0.0428(8) 0.0006(9) -0.0051(8) -0.0044(8)
    C10 0.0868(17) 0.0854(13) 0.0541(10) -0.0005(13) -0.0201(11) 0.0065(10)
    C11 0.0764(16) 0.0823(13) 0.0649(12) -0.0191(12) -0.0065(11) -0.0106(11)
    C12 0.0834(17) 0.0754(12) 0.0606(11) 0.0122(13) 0.0005(11) -0.0172(10)
    C13 0.0492(11) 0.0760(11) 0.0752(13) 0.0046(10) -0.0018(11) 0.0095(11)
    C14 0.0771(17) 0.0884(14) 0.0861(16) -0.0235(14) -0.0163(14) 0.0215(13)
    C15 0.0625(14) 0.0911(14) 0.0694(13) -0.0203(12) 0.0040(11) -0.0028(11)
    C16 0.0458(10) 0.0732(11) 0.0708(12) -0.0052(9) -0.0033(10) -0.0011(10)
_geom_special_details
;
All esds (except the esd in the dihedral angle between two l.s. planes) are
estimated using the full covariance matrix. The cell esds are taken into
account individually in the estimation of esds in distances, angles and
torsion angles; correlations between esds in cell parameters are only used
when they are defined by crystal symmetry. An approximate (isotropic)
treatment of cell esds is used for estimating esds involving l.s. planes.
;
loop_
    _geom_bond_atom_site_label_1
    _geom_bond_atom_site_label_2
    _geom_bond_site_symmetry_2
    _geom_bond_distance
    _geom_bond_publ_flag
    O1 C1 . 1.370(2) ?
    O1 H1 . 0.852(10) ?
    O2 C13 . 1.396(3) ?
    O2 C14 . 1.436(3) ?
    N1 C13 . 1.450(3) ?
    N1 C16 . 1.467(3) ?
    N1 C7 . 1.473(2) ?
    C1 C6 . 1.401(3) ?
    C1 C2 . 1.410(2) ?
    C2 C3 . 1.382(3) ?
    C2 C7 . 1.505(3) ?
    C3 C4 . 1.384(3) ?
    C3 H3 . 0.9300 ?
    C4 C5 . 1.398(2) ?
    C4 C8 . 1.504(2) ?
    C5 C6 . 1.394(2) ?
    C5 H5 . 0.9300 ?
    C6 C9 . 1.543(2) ?
    C7 H7A . 0.9700 ?
    C7 H7B . 0.9700 ?
    C8 H8A . 0.9600 ?
    C8 H8B . 0.9600 ?
    C8 H8C . 0.9600 ?
    C9 C11 . 1.526(3) ?
    C9 C12 . 1.531(3) ?
    C9 C10 . 1.539(3) ?
    C10 H10A . 0.9600 ?
    C10 H10B . 0.9600 ?
    C10 H10C . 0.9600 ?
    C11 H11A . 0.9600 ?
    C11 H11B . 0.9600 ?
    C11 H11C . 0.9600 ?
    C12 H12A . 0.9600 ?
    C12 H12B . 0.9600 ?
    C12 H12C . 0.9600 ?
    C13 H13A . 0.9700 ?
    C13 H13B . 0.9700 ?
    C14 C15 . 1.508(4) ?
    C14 H14A . 0.9700 ?
    C14 H14B . 0.9700 ?
    C15 C16 . 1.502(3) ?
    C15 H15A . 0.9700 ?
    C15 H15B . 0.9700 ?
    C16 H16A . 0.9700 ?
    C16 H16B . 0.9700 ?
loop_
    _geom_angle_atom_site_label_1
    _geom_angle_atom_site_label_2
    _geom_angle_atom_site_label_3
    _geom_angle_site_symmetry_1
    _geom_angle_site_symmetry_3
    _geom_angle
    _geom_angle_publ_flag
    C1 O1 H1 . . 110(2) ?
    C13 O2 C14 . . 110.29(18) ?
    C13 N1 C16 . . 110.01(15) ?
    C13 N1 C7 . . 110.80(16) ?
    C16 N1 C7 . . 111.79(16) ?
    O1 C1 C6 . . 119.54(15) ?
    O1 C1 C2 . . 119.30(17) ?
    C6 C1 C2 . . 121.15(16) ?
    C3 C2 C1 . . 118.89(18) ?
    C3 C2 C7 . . 120.23(16) ?
    C1 C2 C7 . . 120.73(17) ?
    C2 C3 C4 . . 122.09(16) ?
    C2 C3 H3 . . 119.0 ?
    C4 C3 H3 . . 119.0 ?
    C3 C4 C5 . . 117.54(16) ?
    C3 C4 C8 . . 121.00(16) ?
    C5 C4 C8 . . 121.45(18) ?
    C6 C5 C4 . . 123.24(18) ?
    C6 C5 H5 . . 118.4 ?
    C4 C5 H5 . . 118.4 ?
    C5 C6 C1 . . 117.06(15) ?
    C5 C6 C9 . . 121.45(17) ?
    C1 C6 C9 . . 121.49(15) ?
    N1 C7 C2 . . 113.26(15) ?
    N1 C7 H7A . . 108.9 ?
    C2 C7 H7A . . 108.9 ?
    N1 C7 H7B . . 108.9 ?
    C2 C7 H7B . . 108.9 ?
    H7A C7 H7B . . 107.7 ?
    C4 C8 H8A . . 109.5 ?
    C4 C8 H8B . . 109.5 ?
    H8A C8 H8B . . 109.5 ?
    C4 C8 H8C . . 109.5 ?
    H8A C8 H8C . . 109.5 ?
    H8B C8 H8C . . 109.5 ?
    C11 C9 C12 . . 107.79(16) ?
    C11 C9 C10 . . 107.87(19) ?
    C12 C9 C10 . . 109.61(18) ?
    C11 C9 C6 . . 111.95(16) ?
    C12 C9 C6 . . 110.53(17) ?
    C10 C9 C6 . . 109.03(15) ?
    C9 C10 H10A . . 109.5 ?
    C9 C10 H10B . . 109.5 ?
    H10A C10 H10B . . 109.5 ?
    C9 C10 H10C . . 109.5 ?
    H10A C10 H10C . . 109.5 ?
    H10B C10 H10C . . 109.5 ?
    C9 C11 H11A . . 109.5 ?
    C9 C11 H11B . . 109.5 ?
    H11A C11 H11B . . 109.5 ?
    C9 C11 H11C . . 109.5 ?
    H11A C11 H11C . . 109.5 ?
    H11B C11 H11C . . 109.5 ?
    C9 C12 H12A . . 109.5 ?
    C9 C12 H12B . . 109.5 ?
    H12A C12 H12B . . 109.5 ?
    C9 C12 H12C . . 109.5 ?
    H12A C12 H12C . . 109.5 ?
    H12B C12 H12C . . 109.5 ?
    O2 C13 N1 . . 111.13(18) ?
    O2 C13 H13A . . 109.4 ?
    N1 C13 H13A . . 109.4 ?
    O2 C13 H13B . . 109.4 ?
    N1 C13 H13B . . 109.4 ?
    H13A C13 H13B . . 108.0 ?
    O2 C14 C15 . . 110.27(18) ?
    O2 C14 H14A . . 109.6 ?
    C15 C14 H14A . . 109.6 ?
    O2 C14 H14B . . 109.6 ?
    C15 C14 H14B . . 109.6 ?
    H14A C14 H14B . . 108.1 ?
    C16 C15 C14 . . 110.1(2) ?
    C16 C15 H15A . . 109.6 ?
    C14 C15 H15A . . 109.6 ?
    C16 C15 H15B . . 109.6 ?
    C14 C15 H15B . . 109.6 ?
    H15A C15 H15B . . 108.2 ?
    N1 C16 C15 . . 109.08(18) ?
    N1 C16 H16A . . 109.9 ?
    C15 C16 H16A . . 109.9 ?
    N1 C16 H16B . . 109.9 ?
    C15 C16 H16B . . 109.9 ?
    H16A C16 H16B . . 108.3 ?
loop_
    _geom_torsion_atom_site_label_1
    _geom_torsion_atom_site_label_2
    _geom_torsion_atom_site_label_3
    _geom_torsion_atom_site_label_4
    _geom_torsion_site_symmetry_1
    _geom_torsion_site_symmetry_2
    _geom_torsion_site_symmetry_3
    _geom_torsion_site_symmetry_4
    _geom_torsion
    _geom_torsion_publ_flag
    O1 C1 C2 C3 . . . . 178.97(16) ?
    C6 C1 C2 C3 . . . . 0.0(3) ?
    O1 C1 C2 C7 . . . . -5.4(3) ?
    C6 C1 C2 C7 . . . . 175.57(16) ?
    C1 C2 C3 C4 . . . . 0.6(3) ?
    C7 C2 C3 C4 . . . . -175.06(16) ?
    C2 C3 C4 C5 . . . . -0.1(2) ?
    C2 C3 C4 C8 . . . . 179.57(19) ?
    C3 C4 C5 C6 . . . . -1.0(3) ?
    C8 C4 C5 C6 . . . . 179.35(17) ?
    C4 C5 C6 C1 . . . . 1.5(3) ?
    C4 C5 C6 C9 . . . . -177.50(16) ?
    O1 C1 C6 C5 . . . . -179.96(17) ?
    C2 C1 C6 C5 . . . . -0.9(2) ?
    O1 C1 C6 C9 . . . . -1.0(2) ?
    C2 C1 C6 C9 . . . . 178.05(16) ?
    C13 N1 C7 C2 . . . . 70.2(2) ?
    C16 N1 C7 C2 . . . . -166.73(16) ?
    C3 C2 C7 N1 . . . . -142.23(18) ?
    C1 C2 C7 N1 . . . . 42.2(2) ?
    C5 C6 C9 C11 . . . . -3.1(2) ?
    C1 C6 C9 C11 . . . . 177.96(17) ?
    C5 C6 C9 C12 . . . . -123.27(19) ?
    C1 C6 C9 C12 . . . . 57.8(2) ?
    C5 C6 C9 C10 . . . . 116.2(2) ?
    C1 C6 C9 C10 . . . . -62.8(2) ?
    C14 O2 C13 N1 . . . . -63.1(2) ?
    C16 N1 C13 O2 . . . . 62.4(2) ?
    C7 N1 C13 O2 . . . . -173.52(16) ?
    C13 O2 C14 C15 . . . . 59.0(3) ?
    O2 C14 C15 C16 . . . . -54.6(3) ?
    C13 N1 C16 C15 . . . . -56.7(2) ?
    C7 N1 C16 C15 . . . . 179.72(18) ?
    C14 C15 C16 N1 . . . . 53.5(2) ?
loop_
    _geom_hbond_atom_site_label_D
    _geom_hbond_atom_site_label_H
    _geom_hbond_atom_site_label_A
    _geom_hbond_site_symmetry_A
    _geom_hbond_distance_DH
    _geom_hbond_distance_HA
    _geom_hbond_distance_DA
    _geom_hbond_angle_DHA
    _geom_hbond_publ_flag
    O1 H1 N1 . 0.850(10)
                       1.90(2) 2.665(2) 149(3) yes
