# Supplementary material for: 2-tert-Butyl-4-methyl-6-(1,3-oxazinan-1-ylmeth­yl)phenol
Source: Acta Crystallogr Sect E Struct Rep Online. 2010 Apr 10;66(Pt 5):o1030. doi: 10.1107/S1600536810012109 (PMC2979180; doi:10.1107/S1600536810012109)
Supplement: Supplementary file 2 [file e-66-o1030-Isup2.hkl]

# 
# h,k,l, Fc-squared, Fo-squared, sigma(Fo-squared) and status flag 
# 
data_I
_shelx_title '  P212121 1488 merged Fridel pairs' 
_shelx_refln_list_code          4 
_shelx_F_calc_maximum      117.12 
_exptl_crystal_F_000       576.00 
_reflns_d_resolution_high  0.7705 
 
loop_ 
 _symmetry_equiv_pos_as_xyz 
 'x, y, z' 
 '-x+1/2, -y, z+1/2' 
 'x+1/2, -y+1/2, -z' 
 '-x, y+1/2, -z+1/2' 
 
_cell_length_a     6.4740 
_cell_length_b    14.1928 
_cell_length_c    16.7914 
_cell_angle_alpha  90.000 
_cell_angle_beta   90.000 
_cell_angle_gamma  90.000 
 
_shelx_F_squared_multiplier     1.000 
 
loop_ 
 _refln_index_h 
 _refln_index_k 
 _refln_index_l 
 _refln_F_squared_calc 
 _refln_F_squared_meas 
 _refln_F_squared_sigma 
 _refln_observed_status 
   2   0   0     1027.73     1014.01     13.35 o 
   4   0   0       92.20      102.59      1.99 o 
   6   0   0        4.74        1.88      1.72 o 
   8   0   0       10.29       15.37      3.45 o 
   1   1   0     2550.03     2560.10     17.44 o 
   2   1   0      179.74      162.51      1.47 o 
   3   1   0       96.67       79.88      1.15 o 
   4   1   0        3.28        2.74      0.74 o 
   5   1   0       24.10       21.44      1.23 o 
   6   1   0       64.77       69.89      1.85 o 
   7   1   0       11.44       12.11      2.66 o 
   8   1   0       11.11        7.61      2.22 o 
   1   2   0    13718.04    13091.09    141.68 o 
   2   2   0      768.77      767.17      6.57 o 
   3   2   0     1727.07     1833.87     13.60 o 
   4   2   0        8.59       12.32      0.79 o 
   5   2   0        0.31        0.96      0.92 o 
   6   2   0        0.02        0.43      1.02 o 
   7   2   0        1.41        1.74      1.22 o 
   8   2   0       17.16       18.09      2.60 o 
   1   3   0     4412.44     4579.57     29.88 o 
   2   3   0     1231.08     1294.51      9.30 o 
   3   3   0       84.73       99.44      1.54 o 
   4   3   0      286.43      274.29      2.69 o 
   5   3   0       15.41       14.31      1.29 o 
   6   3   0      180.94      188.35      3.01 o 
   7   3   0        0.99        0.87      1.26 o 
   8   3   0        0.74        0.19      1.31 o 
   0   4   0     7196.84     7391.49     64.43 o 
   1   4   0     3089.96     3378.16     24.45 o 
   2   4   0     1018.81     1141.91      8.24 o 
   3   4   0      141.75      133.99      1.49 o 
   4   4   0      132.75      114.87      1.58 o 
   5   4   0       37.60       39.80      2.03 o 
   6   4   0        1.66        0.32      1.06 o 
   7   4   0       18.17       14.35      3.48 o 
   8   4   0        0.89        0.63      1.55 o 
   1   5   0      918.17      948.33      5.55 o 
   2   5   0      158.71      172.90      1.71 o 
   3   5   0      166.14      180.63      1.97 o 
   4   5   0      114.74      116.05      1.85 o 
   5   5   0       54.57       49.15      1.51 o 
   6   5   0        0.34        0.12      0.94 o 
   7   5   0        8.77        3.41      2.34 o 
   8   5   0        1.36        1.27      1.51 o 
   0   6   0        2.53        2.77      0.54 o 
   1   6   0        0.93        0.33      0.28 o 
   2   6   0     1618.48     1725.82     11.61 o 
   3   6   0        0.00        0.07      0.39 o 
   4   6   0       30.66       26.37      1.07 o 
   5   6   0        1.14        1.97      0.81 o 
   6   6   0        4.97        2.85      1.05 o 
   7   6   0        9.19        3.06      2.16 o 
   1   7   0        6.59        5.87      0.34 o 
   2   7   0      289.61      289.95      2.22 o 
   3   7   0       24.48       27.02      0.72 o 
   4   7   0       14.10       16.28      0.96 o 
   5   7   0        2.24        1.57      0.79 o 
   6   7   0        7.12        7.82      1.71 o 
   7   7   0       28.21       33.75      1.78 o 
   0   8   0        1.12        0.94      0.43 o 
   1   8   0       40.78       41.69      0.73 o 
   2   8   0      191.22      188.03      1.87 o 
   3   8   0        0.76        0.76      0.52 o 
   4   8   0        0.14        0.28      0.53 o 
   5   8   0        0.64        0.52      0.75 o 
   6   8   0       14.90       15.41      2.25 o 
   7   8   0        9.61        9.94      3.95 o 
   1   9   0       44.71       36.86      0.60 o 
   2   9   0       25.10       22.89      0.61 o 
   3   9   0        0.00        0.11      0.43 o 
   4   9   0        9.59       10.17      0.72 o 
   5   9   0        8.23        7.74      0.95 o 
   6   9   0       13.85       15.02      2.40 o 
   7   9   0        0.08       -0.15      1.01 o 
   0  10   0        2.78        6.81      0.81 o 
   1  10   0        3.97        4.54      0.39 o 
   2  10   0       44.66       44.82      0.90 o 
   3  10   0        6.87        8.38      0.59 o 
   4  10   0       22.06       20.10      0.94 o 
   5  10   0        4.51        4.47      0.86 o 
   6  10   0        1.80        1.57      0.94 o 
   7  10   0        0.17       -0.39      0.98 o 
   1  11   0        2.67        2.68      0.45 o 
   2  11   0       61.89       64.02      0.91 o 
   3  11   0       22.51       23.07      0.92 o 
   4  11   0        2.02        1.38      0.53 o 
   5  11   0        2.06        2.34      0.88 o 
   6  11   0        6.95        3.62      1.92 o 
   0  12   0       25.07       21.68      0.91 o 
   1  12   0       26.10       21.94      0.68 o 
   2  12   0       53.39       49.60      0.90 o 
   3  12   0        3.41        3.01      0.49 o 
   4  12   0       19.03       20.42      0.91 o 
   5  12   0        2.99        1.82      0.84 o 
   6  12   0        2.21        0.98      1.04 o 
   1  13   0       18.89       21.03      0.64 o 
   2  13   0        2.06        1.47      0.38 o 
   3  13   0        8.76        6.96      0.52 o 
   4  13   0        3.58        2.58      0.57 o 
   5  13   0        6.07        2.38      1.79 o 
   0  14   0        7.22        5.29      1.17 o 
   1  14   0        2.02        1.73      0.41 o 
   2  14   0       48.63       47.54      0.80 o 
   3  14   0       32.54       28.94      0.98 o 
   4  14   0        2.21        2.21      0.58 o 
   5  14   0        1.52        0.59      0.72 o 
   1  15   0        1.43        1.32      0.44 o 
   2  15   0        0.03        0.75      0.38 o 
   3  15   0        0.14        0.04      0.49 o 
   4  15   0        0.03       -0.14      0.83 o 
   0  16   0       36.82       37.13      2.00 o 
   1  16   0       48.32       49.69      1.30 o 
   2  16   0        2.34        1.54      0.59 o 
   3  16   0       11.20       11.88      0.98 o 
   4  16   0        0.46        0.32      0.98 o 
   1  17   0       22.94       23.14      4.50 o 
   2  17   0        2.73        4.76      1.68 o 
   3  17   0        1.82        2.23      0.89 o 
   0  18   0       64.08       70.62      4.17 o 
   1  18   0        0.09       -0.29      1.18 o 
   1   0   1       10.95        9.14      0.31 o 
   2   0   1      445.76      405.78      3.05 o 
   3   0   1       15.33       11.36      0.68 o 
   4   0   1        0.00        0.90      0.59 o 
   5   0   1      230.91      222.14      2.68 o 
   6   0   1       36.81       39.62      1.74 o 
   7   0   1        3.78        2.28      1.45 o 
   8   0   1        0.96        0.48      1.58 o 
   1   1   1      860.16      844.44      5.90 o 
   2   1   1      473.39      426.18      2.24 o 
   3   1   1      103.14       82.21      0.84 o 
   4   1   1      336.42      366.71      2.35 o 
   5   1   1       67.29       59.10      1.04 o 
   6   1   1       37.43       36.80      1.14 o 
   7   1   1        4.98        3.58      1.04 o 
   8   1   1        5.50        4.44      1.31 o 
   0   2   1       90.08       93.45      1.08 o 
   1   2   1     1761.88     1779.77      8.61 o 
   2   2   1      211.73      220.12      1.29 o 
   3   2   1     1259.11     1400.91      7.61 o 
   4   2   1       76.50       81.21      1.01 o 
   5   2   1      112.05      103.77      1.35 o 
   6   2   1       13.22       12.66      1.01 o 
   7   2   1        2.32        0.99      0.92 o 
   8   2   1       12.03       11.18      1.64 o 
   0   3   1     4151.17     4137.85     20.62 o 
   1   3   1     2582.73     2585.56     12.12 o 
   2   3   1      500.06      455.94      2.47 o 
   3   3   1     1944.07     2126.19     11.84 o 
   4   3   1      141.72      147.08      1.45 o 
   5   3   1      175.90      185.48      1.82 o 
   6   3   1        4.49        4.52      0.88 o 
   7   3   1        5.91        4.13      1.00 o 
   8   3   1        0.55        0.53      1.12 o 
   0   4   1      802.25      746.93      4.32 o 
   1   4   1      247.59      225.87      1.17 o 
   2   4   1     1292.09     1426.72      7.00 o 
   3   4   1      149.84      177.45      1.38 o 
   4   4   1      178.93      190.76      1.50 o 
   5   4   1       34.61       32.61      1.03 o 
   6   4   1      117.01      116.98      1.58 o 
   7   4   1       13.79       12.74      1.74 o 
   8   4   1        1.17        1.26      1.10 o 
   0   5   1        5.44        4.05      0.26 o 
   1   5   1      580.85      569.18      2.48 o 
   2   5   1     2027.81     2237.17     10.50 o 
   3   5   1      424.23      445.99      2.65 o 
   4   5   1       13.68       15.37      0.65 o 
   5   5   1       79.15       80.32      1.19 o 
   6   5   1        4.94        3.14      0.86 o 
   7   5   1       16.07       18.14      1.70 o 
   8   5   1        7.66        4.12      1.63 o 
   0   6   1      427.42      422.21      2.70 o 
   1   6   1      189.89      192.00      0.87 o 
   2   6   1      227.89      268.92      1.63 o 
   3   6   1      185.49      192.94      1.37 o 
   4   6   1       97.24      102.05      1.15 o 
   5   6   1       35.88       29.84      0.91 o 
   6   6   1       20.94       20.39      0.99 o 
   7   6   1        7.41        2.79      1.40 o 
   0   7   1      175.87      171.44      1.11 o 
   1   7   1      467.08      468.48      1.95 o 
   2   7   1       33.53       37.47      0.52 o 
   3   7   1      190.03      188.97      1.35 o 
   4   7   1       36.89       36.21      0.77 o 
   5   7   1       38.80       31.73      0.88 o 
   6   7   1       19.25       17.64      2.17 o 
   7   7   1        6.33        2.15      1.13 o 
   0   8   1       13.26       12.28      0.35 o 
   1   8   1      350.30      342.50      1.48 o 
   2   8   1      162.40      173.55      1.18 o 
   3   8   1       43.55       43.82      0.68 o 
   4   8   1       12.78       11.37      0.55 o 
   5   8   1        1.74        2.59      0.61 o 
   6   8   1        9.81        8.32      1.85 o 
   7   8   1        8.42        1.69      1.11 o 
   0   9   1       39.61       41.03      0.67 o 
   1   9   1       21.23       22.58      0.37 o 
   2   9   1       94.25      100.50      0.73 o 
   3   9   1       35.15       32.62      0.56 o 
   4   9   1        1.53        1.94      0.41 o 
   5   9   1       41.68       37.39      0.90 o 
   6   9   1        7.17        5.29      1.30 o 
   7   9   1        0.70        0.30      0.76 o 
   0  10   1        8.06        8.26      0.49 o 
   1  10   1       63.92       65.32      0.57 o 
   2  10   1        3.31        2.52      0.33 o 
   3  10   1       15.86       17.43      0.47 o 
   4  10   1       17.53       17.28      0.68 o 
   5  10   1        1.01        1.32      0.62 o 
   6  10   1        2.53        1.73      0.70 o 
   7  10   1        0.48       -0.32      0.77 o 
   0  11   1        6.41        5.78      0.50 o 
   1  11   1        3.81        4.47      0.28 o 
   2  11   1       37.18       38.40      0.57 o 
   3  11   1        0.03        0.35      0.27 o 
   4  11   1        3.17        2.86      0.46 o 
   5  11   1       12.80       16.75      0.77 o 
   6  11   1        5.34        4.37      1.29 o 
   0  12   1       17.43       18.18      0.73 o 
   1  12   1       14.60       14.04      0.38 o 
   2  12   1        7.87        9.55      0.37 o 
   3  12   1        3.05        2.71      0.30 o 
   4  12   1        1.50        2.44      0.46 o 
   5  12   1        5.91        6.68      1.13 o 
   6  12   1        8.96       -0.03      1.00 o 
   0  13   1        0.94        0.73      0.49 o 
   1  13   1        7.33       10.11      0.36 o 
   2  13   1       37.09       33.77      0.46 o 
   3  13   1        3.22        3.26      0.34 o 
   4  13   1        9.82       10.96      0.69 o 
   5  13   1        4.09        1.74      0.60 o 
   0  14   1        7.78        7.81      0.61 o 
   1  14   1       14.96       14.72      0.42 o 
   2  14   1       14.51       13.27      0.43 o 
   3  14   1        0.47        0.47      0.29 o 
   4  14   1        0.50        0.41      0.37 o 
   5  14   1        1.29        0.55      0.58 o 
   0  15   1        1.81        1.76      0.52 o 
   1  15   1       22.41       22.05      0.55 o 
   2  15   1        4.18        2.95      0.45 o 
   3  15   1        2.43        1.46      0.36 o 
   4  15   1        0.06       -0.20      0.39 o 
   0  16   1       46.56       45.62      1.28 o 
   1  16   1        0.74        0.23      0.41 o 
   2  16   1        0.11        0.60      0.39 o 
   3  16   1        0.98        0.53      0.49 o 
   4  16   1        1.06        1.26      0.65 o 
   0  17   1        5.83        7.13      1.73 o 
   1  17   1        3.98        3.89      0.70 o 
   2  17   1        0.49       -0.09      0.48 o 
   3  17   1        4.56        4.64      0.95 o 
   0  18   1        9.32       10.09      1.99 o 
   1  18   1        3.03        2.58      0.91 o 
   1   0   2       93.09       76.23      2.00 o 
   2   0   2       31.09       25.50      0.64 o 
   3   0   2     1547.58     1591.65     11.73 o 
   4   0   2      133.81      146.62      1.78 o 
   5   0   2       75.04       73.37      1.64 o 
   6   0   2        3.52        2.48      1.22 o 
   7   0   2       45.47       51.13      2.04 o 
   8   0   2        0.37       -0.08      1.41 o 
   1   1   2     7650.66     7625.01     40.77 o 
   2   1   2        7.19        7.86      0.42 o 
   3   1   2       66.67       70.51      0.79 o 
   4   1   2       58.00       56.87      0.90 o 
   5   1   2       44.62       40.42      1.15 o 
   6   1   2       52.07       49.93      1.34 o 
   7   1   2        5.39        4.64      1.24 o 
   8   1   2        4.42        3.66      1.12 o 
   0   2   2     5056.53     4986.53     73.00 o 
   1   2   2     4347.16     4242.37     20.42 o 
   2   2   2      472.31      485.73      2.57 o 
   3   2   2       60.41       73.78      0.80 o 
   4   2   2      100.26       97.55      1.07 o 
   5   2   2      195.76      173.20      1.84 o 
   6   2   2       32.93       37.06      1.21 o 
   7   2   2       37.37       40.18      1.34 o 
   8   2   2        1.51        1.77      1.19 o 
   0   3   2     7133.73     6935.09     38.97 o 
   1   3   2     4022.88     4062.46     19.63 o 
   2   3   2       57.19       61.64      0.89 o 
   3   3   2       41.18       56.92      0.79 o 
   4   3   2      205.66      219.26      1.78 o 
   5   3   2       36.59       36.47      0.97 o 
   6   3   2       15.91       17.68      1.00 o 
   7   3   2        4.87        4.89      0.97 o 
   8   3   2       19.45       23.20      1.46 o 
   0   4   2      389.41      329.67      3.28 o 
   1   4   2      720.12      744.95      4.21 o 
   2   4   2      760.93      744.55      6.17 o 
   3   4   2      503.48      484.10      2.89 o 
   4   4   2       20.93       21.49      0.73 o 
   5   4   2       58.22       58.82      1.11 o 
   6   4   2       23.54       26.83      1.08 o 
   7   4   2       32.21       29.79      1.34 o 
   8   4   2        0.09        0.40      1.20 o 
   0   5   2      709.76      573.75      4.87 o 
   1   5   2      169.07      177.14      0.90 o 
   2   5   2     1094.04     1248.22      6.23 o 
   3   5   2       44.95       51.00      0.71 o 
   4   5   2       41.00       40.09      0.78 o 
   5   5   2       50.00       49.68      1.14 o 
   6   5   2       10.26        8.87      1.38 o 
   7   5   2       18.45       20.49      3.04 o 
   8   5   2        1.04        0.08      0.86 o 
   0   6   2        7.70        6.12      0.63 o 
   1   6   2       51.11       43.73      0.58 o 
   2   6   2      393.54      403.05      2.28 o 
   3   6   2       73.19       77.80      0.83 o 
   4   6   2       44.19       37.85      0.75 o 
   5   6   2       27.28       26.48      0.88 o 
   6   6   2        3.08        2.57      0.87 o 
   7   6   2       14.57       18.77      1.12 o 
   0   7   2        3.06        4.32      0.27 o 
   1   7   2      592.43      664.30      3.11 o 
   2   7   2      176.22      166.93      1.03 o 
   3   7   2      152.07      171.08      1.23 o 
   4   7   2       21.89       21.18      0.69 o 
   5   7   2       22.63       25.64      0.77 o 
   6   7   2        5.67        5.09      0.85 o 
   7   7   2       13.59       13.88      1.49 o 
   0   8   2        1.60        2.80      0.31 o 
   1   8   2      218.81      217.79      1.02 o 
   2   8   2      187.64      189.22      1.22 o 
   3   8   2        8.73        7.68      0.48 o 
   4   8   2       11.29       11.88      0.56 o 
   5   8   2        2.54        2.21      0.58 o 
   6   8   2        0.57        0.34      0.67 o 
   7   8   2        5.03        3.72      1.23 o 
   0   9   2       73.65       60.85      0.67 o 
   1   9   2       35.17       35.53      0.37 o 
   2   9   2       17.74       18.13      0.34 o 
   3   9   2      122.58      111.82      0.98 o 
   4   9   2       13.11       12.77      0.63 o 
   5   9   2       24.86       25.10      0.82 o 
   6   9   2        0.82        0.18      0.57 o 
   7   9   2        0.65        0.24      0.72 o 
   0  10   2        1.93        0.98      0.37 o 
   1  10   2        5.22        7.90      0.32 o 
   2  10   2       70.15       65.42      0.57 o 
   3  10   2       16.69       18.53      0.53 o 
   4  10   2       36.46       33.35      0.72 o 
   5  10   2        5.61        6.45      0.67 o 
   6  10   2        1.84        1.17      0.64 o 
   7  10   2        2.57        1.85      1.08 o 
   0  11   2        0.12        0.70      0.44 o 
   1  11   2       91.02       94.95      0.71 o 
   2  11   2       62.19       58.20      0.60 o 
   3  11   2       44.97       44.64      0.65 o 
   4  11   2       14.68       13.12      0.55 o 
   5  11   2       11.05       12.58      1.36 o 
   6  11   2        0.02        0.10      0.58 o 
   0  12   2        3.62        4.23      0.47 o 
   1  12   2        6.27        6.84      0.29 o 
   2  12   2       17.20       15.23      0.44 o 
   3  12   2       19.60       17.84      0.44 o 
   4  12   2        3.97        2.92      0.46 o 
   5  12   2        3.72        2.53      0.56 o 
   6  12   2        0.50        0.66      0.69 o 
   0  13   2       27.77       30.15      0.60 o 
   1  13   2      105.32      102.75      0.82 o 
   2  13   2        4.62        4.36      0.26 o 
   3  13   2        1.46        1.59      0.36 o 
   4  13   2        0.19        0.42      0.33 o 
   5  13   2        0.49        0.39      0.57 o 
   0  14   2        1.93        1.81      0.25 o 
   1  14   2       17.86       17.00      0.52 o 
   2  14   2       33.89       33.70      0.60 o 
   3  14   2       13.23       12.90      0.54 o 
   4  14   2        2.20        2.10      0.48 o 
   5  14   2        1.15        0.57      0.58 o 
   0  15   2       49.84       51.82      1.91 o 
   1  15   2       13.18       13.81      0.62 o 
   2  15   2       10.52       11.69      0.50 o 
   3  15   2        0.11        0.08      0.32 o 
   4  15   2        1.18        0.76      0.51 o 
   0  16   2       27.59       25.85      1.20 o 
   1  16   2       14.07       13.34      0.85 o 
   2  16   2        0.43        0.31      0.34 o 
   3  16   2        4.68        2.62      0.69 o 
   4  16   2        2.60        1.20      0.68 o 
   0  17   2        0.01        0.36      0.99 o 
   1  17   2        8.33        9.15      0.80 o 
   2  17   2        0.66        0.53      0.66 o 
   3  17   2        0.97        1.48      0.76 o 
   0  18   2       18.19       18.18      1.93 o 
   1  18   2        0.48        0.30      1.15 o 
   1   0   3      707.43      634.99      6.50 o 
   2   0   3      985.46      912.97      6.66 o 
   3   0   3      101.11      102.08      1.42 o 
   4   0   3      303.46      324.51      3.90 o 
   5   0   3      241.63      238.19      3.67 o 
   6   0   3       34.93       36.35      1.65 o 
   7   0   3        2.19        1.51      1.34 o 
   8   0   3        6.69        5.44      1.75 o 
   0   1   3      826.71      840.60      4.84 o 
   1   1   3     3076.20     3074.15     14.70 o 
   2   1   3     1413.09     1423.45      7.24 o 
   3   1   3      308.72      301.96      1.90 o 
   4   1   3      205.62      217.59      1.73 o 
   5   1   3       99.13      104.37      1.38 o 
   6   1   3       63.04       60.05      1.38 o 
   7   1   3       11.69       14.28      1.11 o 
   8   1   3        8.96        6.11      1.29 o 
   0   2   3     5410.42     5393.69     36.80 o 
   1   2   3     1856.54     1811.84      8.48 o 
   2   2   3      149.27      150.87      1.15 o 
   3   2   3      157.43      171.41      1.33 o 
   4   2   3        7.53        9.07      0.69 o 
   5   2   3       96.41       98.74      1.43 o 
   6   2   3       15.27       13.85      1.15 o 
   7   2   3        1.40        1.03      0.92 o 
   8   2   3        0.82        0.67      1.12 o 
   0   3   3      352.07      313.44      3.13 o 
   1   3   3     1472.65     1480.65      6.98 o 
   2   3   3      152.83      158.69      1.07 o 
   3   3   3      203.52      188.65      1.39 o 
   4   3   3      200.31      194.54      1.64 o 
   5   3   3      164.84      160.99      1.80 o 
   6   3   3       40.51       45.27      1.15 o 
   7   3   3        2.12        1.86      0.94 o 
   8   3   3        2.85        2.47      1.26 o 
   0   4   3       32.56       36.70      0.56 o 
   1   4   3     1219.40     1212.75      5.12 o 
   2   4   3     1943.52     2167.63     10.93 o 
   3   4   3      604.79      618.23      3.68 o 
   4   4   3      211.07      212.35      1.79 o 
   5   4   3       19.18       18.33      0.80 o 
   6   4   3       38.38       46.09      1.18 o 
   7   4   3        9.76        7.11      1.11 o 
   8   4   3        3.08        2.15      1.13 o 
   0   5   3      375.70      359.67      2.02 o 
   1   5   3      407.74      389.34      1.73 o 
   2   5   3     1060.86     1084.84      6.49 o 
   3   5   3      168.44      180.79      1.32 o 
   4   5   3       16.60       17.10      0.80 o 
   5   5   3      122.26      122.97      1.47 o 
   6   5   3       64.26       66.12      1.44 o 
   7   5   3        5.53        4.68      0.96 o 
   8   5   3        1.62        0.14      2.08 o 
   0   6   3     1047.73     1030.54      5.48 o 
   1   6   3      189.44      187.23      0.90 o 
   2   6   3      352.02      370.57      2.03 o 
   3   6   3      429.95      438.57      2.56 o 
   4   6   3      199.06      213.25      1.65 o 
   5   6   3       13.71       16.25      0.78 o 
   6   6   3        5.97        7.13      1.13 o 
   7   6   3       12.01       13.40      1.87 o 
   0   7   3       98.60       95.08      0.72 o 
   1   7   3      200.45      197.16      1.25 o 
   2   7   3      146.31      153.83      1.00 o 
   3   7   3      155.53      159.68      1.30 o 
   4   7   3       14.67       17.73      0.64 o 
   5   7   3       19.22       17.35      0.84 o 
   6   7   3        4.63        4.43      0.90 o 
   7   7   3        6.56        3.98      1.14 o 
   0   8   3      240.65      242.64      1.56 o 
   1   8   3      326.09      304.53      1.75 o 
   2   8   3        4.90        5.86      0.43 o 
   3   8   3       26.17       26.80      0.64 o 
   4   8   3       19.18       22.57      0.72 o 
   5   8   3        7.16        7.05      0.65 o 
   6   8   3        5.14        4.26      0.86 o 
   7   8   3        2.49        0.92      0.83 o 
   0   9   3        1.45        1.59      0.20 o 
   1   9   3       16.74       17.21      0.39 o 
   2   9   3      141.30      145.45      0.94 o 
   3   9   3       10.95       13.63      0.48 o 
   4   9   3       46.31       46.55      0.87 o 
   5   9   3        9.25        9.50      0.66 o 
   6   9   3        0.52        0.26      0.55 o 
   7   9   3        6.83        7.58      1.67 o 
   0  10   3      187.68      199.85      1.64 o 
   1  10   3       50.75       53.25      0.58 o 
   2  10   3       62.68       68.35      0.69 o 
   3  10   3       20.53       20.57      0.61 o 
   4  10   3       33.28       32.43      0.77 o 
   5  10   3        6.48        8.11      0.78 o 
   6  10   3        0.25        0.50      0.58 o 
   0  11   3       32.21       36.45      0.46 o 
   1  11   3      104.98      109.21      0.93 o 
   2  11   3      109.37      110.61      1.30 o 
   3  11   3       11.61       13.36      0.38 o 
   4  11   3       13.90       15.88      0.71 o 
   5  11   3        5.20        4.61      0.80 o 
   6  11   3        1.16        0.59      0.63 o 
   0  12   3       32.60       33.76      0.51 o 
   1  12   3       77.18       76.25      0.80 o 
   2  12   3       19.07       18.69      0.59 o 
   3  12   3       39.18       36.57      0.72 o 
   4  12   3       10.59        9.89      0.54 o 
   5  12   3        2.17        0.81      0.54 o 
   6  12   3        1.30        0.99      0.72 o 
   0  13   3       15.92       16.06      0.84 o 
   1  13   3       15.15       15.69      0.45 o 
   2  13   3        3.64        3.69      0.40 o 
   3  13   3        0.29        0.00      0.24 o 
   4  13   3        7.28        7.19      0.53 o 
   5  13   3        2.81        0.70      0.89 o 
   0  14   3        7.20        4.75      0.96 o 
   1  14   3       27.33       28.58      0.68 o 
   2  14   3       12.53       13.71      0.58 o 
   3  14   3        9.93        8.75      0.54 o 
   4  14   3        3.20        3.21      0.59 o 
   5  14   3        0.65        0.83      0.59 o 
   0  15   3        3.32        4.14      0.98 o 
   1  15   3        3.40        3.62      0.43 o 
   2  15   3       11.75       11.24      0.57 o 
   3  15   3        0.57        0.29      0.34 o 
   4  15   3        1.45        1.44      0.65 o 
   0  16   3        1.65        3.31      0.98 o 
   1  16   3        3.31        3.27      0.82 o 
   2  16   3        3.69        3.22      0.57 o 
   3  16   3        4.55        4.57      0.67 o 
   4  16   3        0.83        0.43      2.04 o 
   0  17   3        3.40        2.79      0.91 o 
   1  17   3        4.24        3.83      0.63 o 
   2  17   3        1.88        1.82      0.68 o 
   3  17   3        0.01        0.40      1.08 o 
   0  18   3        2.58        1.45      1.32 o 
   1  18   3        1.36        1.34      1.20 o 
   0   0   4    10250.15    10293.31    112.55 o 
   1   0   4      271.03      293.52      2.14 o 
   2   0   4      251.28      238.24      2.82 o 
   3   0   4        5.29        7.06      0.73 o 
   4   0   4      192.59      181.35      2.26 o 
   5   0   4       60.39       53.04      1.58 o 
   6   0   4       69.12       65.88      2.27 o 
   7   0   4       21.14       23.76      1.64 o 
   8   0   4        2.58        2.24      1.62 o 
   0   1   4       39.86       36.34      1.00 o 
   1   1   4       26.58       21.41      0.53 o 
   2   1   4      276.65      273.92      1.74 o 
   3   1   4      306.00      313.40      2.05 o 
   4   1   4      249.82      231.46      1.81 o 
   5   1   4      193.26      192.56      2.00 o 
   6   1   4      227.12      233.35      2.97 o 
   7   1   4       10.20        7.91      1.60 o 
   8   1   4        0.42       -0.32      1.06 o 
   0   2   4     3445.43     3571.60     22.95 o 
   1   2   4      308.50      267.59      1.54 o 
   2   2   4       26.09       22.76      0.49 o 
   3   2   4       59.78       56.23      0.74 o 
   4   2   4       86.37       82.73      1.02 o 
   5   2   4       53.82       50.02      1.06 o 
   6   2   4       51.43       56.99      1.28 o 
   7   2   4        8.61        5.23      1.25 o 
   8   2   4       12.03       15.77      1.41 o 
   0   3   4     1838.80     1753.66      9.00 o 
   1   3   4       34.72       32.02      0.46 o 
   2   3   4      319.67      325.30      1.88 o 
   3   3   4      123.96      148.07      1.23 o 
   4   3   4       18.54       18.48      0.74 o 
   5   3   4       63.65       61.04      1.32 o 
   6   3   4        4.83        5.91      0.96 o 
   7   3   4       11.41       13.34      1.08 o 
   8   3   4       19.97       24.40      1.44 o 
   0   4   4     2933.63     2855.70     15.94 o 
   1   4   4     1474.49     1484.33      6.22 o 
   2   4   4      496.63      457.46      2.55 o 
   3   4   4       90.62       85.51      0.89 o 
   4   4   4       38.21       35.84      0.94 o 
   5   4   4       37.33       35.02      1.04 o 
   6   4   4       10.52       10.24      1.01 o 
   7   4   4        7.14        5.57      1.02 o 
   8   4   4        1.57        2.14      1.18 o 
   0   5   4       21.87       16.46      0.37 o 
   1   5   4      373.44      359.50      1.73 o 
   2   5   4       54.38       55.76      0.69 o 
   3   5   4      250.31      254.57      1.68 o 
   4   5   4       56.04       55.59      0.95 o 
   5   5   4        7.55        8.30      0.72 o 
   6   5   4       14.81       15.74      1.07 o 
   7   5   4       30.95       37.34      2.53 o 
   0   6   4     1322.23     1381.45      9.00 o 
   1   6   4      381.59      410.39      2.00 o 
   2   6   4      279.18      253.66      1.51 o 
   3   6   4       56.02       58.45      0.80 o 
   4   6   4      122.21      118.34      1.23 o 
   5   6   4       18.89       21.03      0.83 o 
   6   6   4        6.04        4.56      0.78 o 
   7   6   4        1.16        1.41      0.83 o 
   0   7   4       23.05       26.52      0.54 o 
   1   7   4        8.95        9.79      0.38 o 
   2   7   4      554.29      582.41      2.77 o 
   3   7   4        5.11        6.27      0.45 o 
   4   7   4      111.09      124.26      1.37 o 
   5   7   4       19.56       19.97      0.84 o 
   6   7   4        1.72        2.29      0.68 o 
   7   7   4        3.87        3.14      0.95 o 
   0   8   4      226.83      248.63      2.05 o 
   1   8   4      114.39      116.87      0.87 o 
   2   8   4      380.61      389.95      2.23 o 
   3   8   4      732.36      728.99      4.25 o 
   4   8   4      305.02      323.01      2.31 o 
   5   8   4       18.41       19.39      0.85 o 
   6   8   4        0.74        0.41      0.64 o 
   7   8   4        2.21        1.89      0.85 o 
   0   9   4        2.60        4.93      0.56 o 
   1   9   4       30.99       24.80      0.44 o 
   2   9   4       92.49       87.74      0.66 o 
   3   9   4        8.83        8.71      0.49 o 
   4   9   4        1.46        2.01      0.56 o 
   5   9   4        3.36        3.27      0.63 o 
   6   9   4        0.37       -0.04      0.49 o 
   7   9   4        0.00        0.21      0.71 o 
   0  10   4        0.58        1.14      0.55 o 
   1  10   4      110.01      110.98      0.91 o 
   2  10   4      220.83      224.38      1.63 o 
   3  10   4      219.36      238.86      1.85 o 
   4  10   4       62.26       58.77      0.90 o 
   5  10   4       11.28       11.19      0.70 o 
   6  10   4       13.04       14.46      1.14 o 
   0  11   4        2.33        2.36      0.60 o 
   1  11   4        8.87       10.23      0.36 o 
   2  11   4      105.50      116.55      1.08 o 
   3  11   4        9.61       10.78      0.43 o 
   4  11   4        3.15        3.25      0.58 o 
   5  11   4        0.69        0.51      0.57 o 
   6  11   4        0.62        0.53      0.61 o 
   0  12   4       86.67       88.41      1.43 o 
   1  12   4        6.39        6.26      0.40 o 
   2  12   4       44.48       46.64      0.73 o 
   3  12   4        5.14        5.18      0.35 o 
   4  12   4       12.76       11.28      0.64 o 
   5  12   4        1.77        1.25      0.53 o 
   6  12   4        1.12        0.30      0.80 o 
   0  13   4       10.72       11.25      0.95 o 
   1  13   4       23.11       25.22      0.52 o 
   2  13   4       10.77       12.57      0.57 o 
   3  13   4        5.78        5.77      0.53 o 
   4  13   4        2.59        2.01      0.55 o 
   5  13   4        0.93        1.06      0.67 o 
   0  14   4        1.95        1.63      1.05 o 
   1  14   4       53.92       58.54      0.95 o 
   2  14   4       12.31       12.65      0.51 o 
   3  14   4        2.09        1.96      0.46 o 
   4  14   4        3.61        2.57      0.57 o 
   5  14   4        3.39        2.70      0.75 o 
   0  15   4        4.37        4.52      1.24 o 
   1  15   4        9.68       11.06      0.69 o 
   2  15   4        1.56        1.52      0.36 o 
   3  15   4        0.52        0.37      0.43 o 
   4  15   4        1.78        1.25      0.67 o 
   0  16   4        2.09        1.79      0.91 o 
   1  16   4        0.11        0.27      0.54 o 
   2  16   4        0.78        0.96      0.54 o 
   3  16   4        0.99        0.87      0.60 o 
   0  17   4        0.05        0.12      0.64 o 
   1  17   4        0.22        0.06      0.47 o 
   2  17   4        1.15        0.63      0.51 o 
   0  18   4        0.00        0.20      1.29 o 
   1   0   5       50.70       58.65      0.90 o 
   2   0   5       69.84       72.22      1.13 o 
   3   0   5      258.56      282.66      2.81 o 
   4   0   5      241.18      246.67      2.98 o 
   5   0   5      173.94      159.92      2.82 o 
   6   0   5       37.68       38.28      1.90 o 
   7   0   5        7.01        5.54      1.66 o 
   8   0   5        0.32        0.75      1.57 o 
   0   1   5       22.53       19.81      0.37 o 
   1   1   5      225.36      193.01      1.13 o 
   2   1   5      168.20      199.39      1.42 o 
   3   1   5       88.00      104.60      1.07 o 
   4   1   5       49.08       45.98      0.90 o 
   5   1   5      287.08      296.84      2.70 o 
   6   1   5       31.02       30.87      1.21 o 
   7   1   5        4.27        3.28      0.93 o 
   8   1   5        8.73        5.64      1.37 o 
   0   2   5      197.32      207.23      4.59 o 
   1   2   5      264.40      259.61      1.48 o 
   2   2   5        6.37        3.88      0.48 o 
   3   2   5       24.60       27.94      0.64 o 
   4   2   5       17.08       19.68      0.74 o 
   5   2   5        4.14        5.25      0.96 o 
   6   2   5       86.55       86.04      1.64 o 
   7   2   5       10.49        7.50      1.55 o 
   8   2   5        0.56        0.00      0.86 o 
   0   3   5       29.76       21.10      0.59 o 
   1   3   5     2406.68     2442.23     11.82 o 
   2   3   5      538.80      543.67      3.08 o 
   3   3   5      377.78      386.38      2.76 o 
   4   3   5      108.69      118.33      1.36 o 
   5   3   5      110.24      108.12      1.46 o 
   6   3   5       39.19       42.20      1.29 o 
   7   3   5        4.47        3.53      0.90 o 
   8   3   5        1.74        0.41      1.08 o 
   0   4   5      166.82      146.10      1.25 o 
   1   4   5      115.06      118.42      0.77 o 
   2   4   5       44.57       44.84      0.67 o 
   3   4   5       41.48       55.69      0.75 o 
   4   4   5       46.81       43.23      0.81 o 
   5   4   5       26.35       27.26      0.93 o 
   6   4   5       20.42       22.49      1.23 o 
   7   4   5        0.78        0.06      0.92 o 
   0   5   5     2881.08     3066.99     16.69 o 
   1   5   5       79.53       81.30      0.48 o 
   2   5   5      129.67      136.08      1.05 o 
   3   5   5      159.58      172.62      1.35 o 
   4   5   5       45.31       41.91      0.88 o 
   5   5   5       33.97       34.47      1.03 o 
   6   5   5       18.67       21.49      1.06 o 
   7   5   5        5.96        3.66      0.87 o 
   0   6   5       28.30       36.33      0.60 o 
   1   6   5       42.21       37.84      0.43 o 
   2   6   5      149.09      129.60      1.02 o 
   3   6   5      184.77      188.79      1.48 o 
   4   6   5       63.51       63.50      1.08 o 
   5   6   5       67.22       64.73      1.19 o 
   6   6   5       37.21       39.89      1.07 o 
   7   6   5        0.25        0.91      0.83 o 
   0   7   5       59.17       63.60      0.78 o 
   1   7   5        5.12        7.46      0.29 o 
   2   7   5       80.86       79.40      0.71 o 
   3   7   5      185.17      163.52      1.41 o 
   4   7   5       14.53       11.36      0.83 o 
   5   7   5        3.93        5.03      0.65 o 
   6   7   5        5.43        3.98      0.77 o 
   7   7   5        3.24        2.27      0.87 o 
   0   8   5      147.67      171.21      1.54 o 
   1   8   5      130.75      146.85      1.03 o 
   2   8   5       62.96       58.92      0.60 o 
   3   8   5      398.69      398.73      2.73 o 
   4   8   5        3.50        5.40      0.59 o 
   5   8   5       20.48       18.89      0.80 o 
   6   8   5        3.83        4.16      0.78 o 
   7   8   5        3.43        3.37      1.00 o 
   0   9   5        9.64        9.57      0.54 o 
   1   9   5      181.91      180.43      1.16 o 
   2   9   5      239.80      240.57      1.57 o 
   3   9   5       95.57       93.11      0.97 o 
   4   9   5       50.88       52.79      1.00 o 
   5   9   5        5.75        5.62      0.63 o 
   6   9   5        0.95        0.46      0.68 o 
   7   9   5        9.91       11.22      1.55 o 
   0  10   5      119.63      128.60      1.51 o 
   1  10   5       18.97       19.28      0.49 o 
   2  10   5       15.21       16.95      0.57 o 
   3  10   5      124.22      127.28      1.49 o 
   4  10   5       26.37       27.55      0.62 o 
   5  10   5        1.41        1.57      0.56 o 
   6  10   5        9.71        9.98      1.07 o 
   0  11   5        4.21        4.08      0.57 o 
   1  11   5       93.44       98.81      0.95 o 
   2  11   5       97.41       97.95      0.96 o 
   3  11   5        0.30        0.27      0.25 o 
   4  11   5       15.60       13.99      0.66 o 
   5  11   5        0.26        0.28      0.42 o 
   6  11   5        6.99        8.23      1.07 o 
   0  12   5       69.17       74.45      1.18 o 
   1  12   5       12.04       12.64      0.39 o 
   2  12   5       60.40       60.72      0.83 o 
   3  12   5       46.16       44.37      0.83 o 
   4  12   5        6.95        7.31      0.52 o 
   5  12   5        9.08        8.00      1.70 o 
   6  12   5        0.53        0.47      0.84 o 
   0  13   5       43.99       48.55      1.63 o 
   1  13   5       17.90       18.85      0.71 o 
   2  13   5        3.85        4.12      0.45 o 
   3  13   5        6.12        5.43      0.48 o 
   4  13   5        7.33        7.18      0.59 o 
   5  13   5        0.32        0.61      0.57 o 
   0  14   5        9.87        9.58      1.07 o 
   1  14   5       28.78       28.00      0.89 o 
   2  14   5        7.66        7.31      0.48 o 
   3  14   5       15.70       16.38      0.62 o 
   4  14   5        0.09        0.59      0.56 o 
   5  14   5        6.92        4.17      1.19 o 
   0  15   5        0.48       -0.31      0.85 o 
   1  15   5        5.62        6.13      0.68 o 
   2  15   5       16.56       17.71      0.84 o 
   3  15   5        0.31       -0.07      0.40 o 
   4  15   5        7.11        7.52      0.93 o 
   0  16   5        0.02        1.64      1.64 o 
   1  16   5        3.51        3.61      0.64 o 
   2  16   5        5.10        4.94      0.60 o 
   3  16   5        1.36        2.04      0.70 o 
   0  17   5        0.34        0.04      0.75 o 
   1  17   5        1.36        1.11      0.59 o 
   2  17   5        1.70        1.31      0.68 o 
   0   0   6      998.20     1012.98      9.62 o 
   1   0   6       71.23       67.49      0.97 o 
   2   0   6      249.79      209.09      2.25 o 
   3   0   6      307.67      334.48      3.38 o 
   4   0   6       19.07       15.68      1.36 o 
   5   0   6       23.06       21.82      1.51 o 
   6   0   6      191.41      206.45      3.12 o 
   7   0   6        1.32        1.14      1.14 o 
   8   0   6        0.92       -0.30      1.49 o 
   0   1   6       35.24       30.51      0.48 o 
   1   1   6      240.48      254.38      1.39 o 
   2   1   6       85.23       99.95      0.96 o 
   3   1   6       79.31       72.44      0.95 o 
   4   1   6       13.16       11.78      0.71 o 
   5   1   6      171.28      170.26      2.02 o 
   6   1   6       48.39       50.74      1.46 o 
   7   1   6        2.15        1.55      0.98 o 
   8   1   6        0.89        1.08      1.10 o 
   0   2   6      325.90      325.87      3.67 o 
   1   2   6      120.69      109.05      0.74 o 
   2   2   6      176.44      166.09      1.30 o 
   3   2   6      152.55      145.56      1.26 o 
   4   2   6       87.85       87.09      1.19 o 
   5   2   6      224.51      219.51      2.21 o 
   6   2   6       14.79       17.24      1.15 o 
   7   2   6        3.32        1.77      0.88 o 
   8   2   6        2.85        2.17      1.13 o 
   0   3   6       22.50       27.43      0.55 o 
   1   3   6     1466.88     1577.74      7.63 o 
   2   3   6      186.76      203.98      1.47 o 
   3   3   6       40.83       38.67      0.70 o 
   4   3   6      160.94      151.26      1.54 o 
   5   3   6      192.54      188.16      2.01 o 
   6   3   6       31.73       31.20      1.30 o 
   7   3   6        5.13        4.81      1.23 o 
   0   4   6      556.75      553.26      3.12 o 
   1   4   6     1076.77     1090.47      4.73 o 
   2   4   6       22.13       24.55      0.57 o 
   3   4   6       96.11       89.69      1.00 o 
   4   4   6      180.38      167.28      1.51 o 
   5   4   6       29.10       32.49      0.91 o 
   6   4   6        3.88        4.20      0.83 o 
   7   4   6        6.64        4.74      1.05 o 
   0   5   6      378.22      358.46      2.08 o 
   1   5   6      320.62      355.15      1.72 o 
   2   5   6        3.17        4.00      0.32 o 
   3   5   6       12.09       13.00      0.50 o 
   4   5   6      451.85      455.26      3.15 o 
   5   5   6       31.64       32.38      0.90 o 
   6   5   6        3.55        3.64      0.77 o 
   7   5   6        2.79        3.03      1.02 o 
   0   6   6     1224.89     1272.14      8.46 o 
   1   6   6       54.48       57.34      0.45 o 
   2   6   6      173.93      183.73      1.22 o 
   3   6   6      151.77      145.50      1.33 o 
   4   6   6      311.26      311.38      2.49 o 
   5   6   6        8.80        7.00      0.72 o 
   6   6   6        2.19        2.49      0.79 o 
   7   6   6        9.85       13.19      1.24 o 
   0   7   6       63.99       77.53      1.18 o 
   1   7   6       48.73       47.40      0.55 o 
   2   7   6      163.79      165.70      0.98 o 
   3   7   6      192.98      192.16      1.68 o 
   4   7   6      126.59      129.65      1.50 o 
   5   7   6       62.45       64.45      1.09 o 
   6   7   6        2.01        2.22      0.68 o 
   7   7   6        2.55        3.08      0.97 o 
   0   8   6       11.56       11.18      0.49 o 
   1   8   6       49.18       49.42      0.55 o 
   2   8   6       18.89       23.03      0.38 o 
   3   8   6      528.21      539.22      3.15 o 
   4   8   6       18.04       18.01      0.73 o 
   5   8   6        1.02        0.47      0.62 o 
   6   8   6        5.35        3.70      0.73 o 
   7   8   6       12.45       11.84      2.16 o 
   0   9   6       60.34       55.47      1.62 o 
   1   9   6       19.59       22.14      0.51 o 
   2   9   6      162.76      165.01      1.23 o 
   3   9   6       33.48       37.36      0.59 o 
   4   9   6       17.70       17.93      0.62 o 
   5   9   6       12.68       14.45      0.78 o 
   6   9   6       18.35       22.73      1.05 o 
   0  10   6        7.85        7.73      0.49 o 
   1  10   6       89.38       94.42      0.79 o 
   2  10   6       13.10       12.81      0.53 o 
   3  10   6       97.67      105.68      1.04 o 
   4  10   6        3.37        3.74      0.48 o 
   5  10   6        6.25        4.73      0.73 o 
   6  10   6        9.10       12.04      0.95 o 
   0  11   6        3.66        4.66      0.50 o 
   1  11   6        4.97        5.10      0.32 o 
   2  11   6        2.02        2.07      0.44 o 
   3  11   6       34.57       33.79      0.75 o 
   4  11   6       78.68       82.53      1.04 o 
   5  11   6        2.96        3.42      0.52 o 
   6  11   6        4.34        4.70      1.03 o 
   0  12   6        5.09        5.70      0.83 o 
   1  12   6        9.59       10.82      0.67 o 
   2  12   6      106.83      108.60      1.06 o 
   3  12   6       31.47       32.52      0.71 o 
   4  12   6       19.04       18.68      0.68 o 
   5  12   6        4.09        3.67      0.81 o 
   0  13   6       18.07       19.92      2.28 o 
   1  13   6        9.85       11.09      0.61 o 
   2  13   6        1.42        1.33      0.33 o 
   3  13   6        4.14        2.94      0.51 o 
   4  13   6        6.46        4.85      0.56 o 
   5  13   6        2.66        2.18      0.65 o 
   0  14   6        0.99        2.23      1.41 o 
   1  14   6        4.55        4.71      0.68 o 
   2  14   6       12.18       12.12      0.54 o 
   3  14   6        0.54        0.92      0.42 o 
   4  14   6       24.86       26.99      0.94 o 
   0  15   6        0.33       -0.40      1.48 o 
   1  15   6        6.62        7.55      0.72 o 
   2  15   6        4.93        4.48      0.64 o 
   3  15   6        3.45        2.79      0.74 o 
   4  15   6       15.92       16.09      1.02 o 
   0  16   6        0.44        1.13      1.31 o 
   1  16   6        1.35        1.07      0.57 o 
   2  16   6        1.03        1.27      0.60 o 
   3  16   6        2.09        1.67      0.69 o 
   0  17   6        2.05        1.41      1.41 o 
   1  17   6        0.68        0.18      0.64 o 
   2  17   6        0.52        0.13      0.52 o 
   1   0   7      308.91      327.71      2.57 o 
   2   0   7      624.67      624.52      4.48 o 
   3   0   7       27.17       31.93      1.05 o 
   4   0   7        1.97        2.16      0.86 o 
   5   0   7        0.15        0.05      0.85 o 
   6   0   7       19.55       19.52      1.57 o 
   7   0   7        5.76        4.67      1.56 o 
   0   1   7      607.39      655.16      7.99 o 
   1   1   7      160.57      138.76      0.93 o 
   2   1   7     1369.50     1539.40     13.00 o 
   3   1   7       52.20       48.96      0.88 o 
   4   1   7       16.68       15.74      0.78 o 
   5   1   7       36.36       33.13      1.21 o 
   6   1   7       29.93       28.49      1.18 o 
   7   1   7        3.35        2.94      0.99 o 
   0   2   7      857.23      877.66      6.12 o 
   1   2   7     1120.27     1293.64      7.82 o 
   2   2   7       53.52       50.50      0.74 o 
   3   2   7       92.31      104.04      1.17 o 
   4   2   7      116.37      107.78      1.43 o 
   5   2   7       13.41       11.25      1.07 o 
   6   2   7       10.93       10.17      1.01 o 
   7   2   7        0.32       -0.50      0.87 o 
   0   3   7      491.68      422.06      4.16 o 
   1   3   7      482.84      535.65      2.77 o 
   2   3   7      548.25      570.87      3.39 o 
   3   3   7       12.13       14.50      0.57 o 
   4   3   7        1.43        0.78      0.54 o 
   5   3   7        4.62        3.51      0.72 o 
   6   3   7        8.46        7.03      0.89 o 
   7   3   7        2.95        2.33      0.94 o 
   0   4   7     2058.49     2301.29     15.15 o 
   1   4   7      791.55      898.42      4.88 o 
   2   4   7       95.78       83.57      0.81 o 
   3   4   7       53.73       50.38      0.84 o 
   4   4   7       18.28       17.92      0.82 o 
   5   4   7        2.41        2.43      0.74 o 
   6   4   7        8.39        8.99      1.00 o 
   7   4   7        2.87        3.08      0.96 o 
   0   5   7       17.38       13.42      0.39 o 
   1   5   7       84.16       84.29      0.61 o 
   2   5   7       77.76       76.43      0.85 o 
   3   5   7       43.79       47.00      0.76 o 
   4   5   7        7.26        7.16      0.81 o 
   5   5   7        0.27        0.72      0.63 o 
   6   5   7        2.51        2.11      0.71 o 
   7   5   7        1.38        1.17      0.84 o 
   0   6   7       33.73       44.34      0.51 o 
   1   6   7      174.29      166.21      1.04 o 
   2   6   7      130.86      120.28      0.84 o 
   3   6   7       87.78       87.17      1.26 o 
   4   6   7       41.54       40.43      1.05 o 
   5   6   7       24.31       24.18      0.97 o 
   6   6   7       14.26       15.59      0.87 o 
   7   6   7        4.07        5.19      1.06 o 
   0   7   7       39.13       39.08      0.49 o 
   1   7   7       73.77       75.27      0.69 o 
   2   7   7       65.44       67.36      0.53 o 
   3   7   7       42.28       40.58      0.88 o 
   4   7   7      102.24      104.33      1.28 o 
   5   7   7        2.78        3.27      0.75 o 
   6   7   7        1.16        0.75      0.63 o 
   7   7   7        6.62        7.51      0.98 o 
   0   8   7       42.46       37.54      0.81 o 
   1   8   7       29.55       26.00      0.55 o 
   2   8   7       45.28       45.42      0.67 o 
   3   8   7       24.69       21.11      0.52 o 
   4   8   7        3.67        4.69      0.72 o 
   5   8   7        0.21        0.48      0.55 o 
   6   8   7        9.34        9.77      1.00 o 
   7   8   7        4.15        5.79      1.03 o 
   0   9   7       28.43       28.83      0.68 o 
   1   9   7       44.42       45.96      0.62 o 
   2   9   7       48.68       46.69      0.76 o 
   3   9   7       26.56       27.98      0.50 o 
   4   9   7        7.50        7.47      0.58 o 
   5   9   7        9.73       11.56      0.68 o 
   6   9   7       10.29       13.98      1.11 o 
   0  10   7       58.94       54.27      1.71 o 
   1  10   7        1.45        1.60      0.38 o 
   2  10   7      156.53      156.40      1.28 o 
   3  10   7       30.73       28.22      0.66 o 
   4  10   7       44.92       45.99      0.88 o 
   5  10   7        9.40       11.84      0.74 o 
   6  10   7       16.12       20.29      1.02 o 
   0  11   7        0.80        1.71      0.95 o 
   1  11   7       22.29       20.84      0.72 o 
   2  11   7        0.82        0.69      0.37 o 
   3  11   7        8.21        9.01      0.63 o 
   4  11   7       39.94       41.57      0.85 o 
   5  11   7        4.05        4.23      0.64 o 
   6  11   7        4.67        3.48      1.11 o 
   0  12   7        6.85       11.00      1.88 o 
   1  12   7       55.80       60.42      0.92 o 
   2  12   7       38.92       39.70      0.70 o 
   3  12   7        2.18        2.95      0.65 o 
   4  12   7       15.91       15.77      1.14 o 
   5  12   7        8.13        9.93      0.84 o 
   0  13   7        0.32        1.09      1.37 o 
   1  13   7       29.06       31.24      0.80 o 
   2  13   7        8.55        7.72      0.43 o 
   3  13   7        3.18        3.11      0.47 o 
   4  13   7        2.67        1.45      0.56 o 
   5  13   7        4.93        2.54      0.73 o 
   0  14   7       16.64       16.76      2.40 o 
   1  14   7       31.71       35.08      0.98 o 
   2  14   7        1.14        0.90      0.50 o 
   3  14   7        0.31        0.04      0.40 o 
   4  14   7        2.66        1.63      0.65 o 
   0  15   7        0.15        0.01      1.05 o 
   1  15   7        0.60        0.57      0.53 o 
   2  15   7        0.33        0.45      0.57 o 
   3  15   7        0.56        0.79      0.53 o 
   4  15   7        2.40        2.60      0.94 o 
   0  16   7        0.73        0.64      1.36 o 
   1  16   7        3.22        2.27      0.59 o 
   2  16   7        3.80        3.29      0.60 o 
   3  16   7        0.02        0.43      0.69 o 
   0  17   7        0.31        0.29      1.36 o 
   1  17   7        2.11        1.41      0.79 o 
   0   0   8      183.99      158.73      3.40 o 
   1   0   8      590.79      609.06      4.96 o 
   2   0   8      140.08      124.24      1.50 o 
   3   0   8      131.14      126.73      1.65 o 
   4   0   8       66.14       67.19      1.81 o 
   5   0   8      114.32      107.80      2.30 o 
   6   0   8      125.97      134.61      2.88 o 
   7   0   8        4.22        2.13      1.57 o 
   0   1   8      262.19      263.04      2.06 o 
   1   1   8       18.17       23.73      0.44 o 
   2   1   8      142.98      124.84      1.02 o 
   3   1   8      103.32      108.76      1.17 o 
   4   1   8        3.50        2.82      0.64 o 
   5   1   8       32.34       32.29      1.20 o 
   6   1   8        0.32        0.19      0.68 o 
   7   1   8        0.19       -0.14      0.83 o 
   0   2   8       94.51       78.56      0.82 o 
   1   2   8      145.68      153.64      0.93 o 
   2   2   8      186.95      191.22      1.26 o 
   3   2   8       43.71       37.90      0.80 o 
   4   2   8      104.37      102.19      1.22 o 
   5   2   8      189.40      190.60      2.16 o 
   6   2   8        6.43        6.69      0.89 o 
   7   2   8       11.90       12.54      1.17 o 
   0   3   8      120.05      128.95      1.91 o 
   1   3   8      361.94      381.07      2.10 o 
   2   3   8        7.36        6.62      0.57 o 
   3   3   8      126.66      122.39      1.33 o 
   4   3   8       33.17       29.48      0.89 o 
   5   3   8      178.56      182.67      1.92 o 
   6   3   8       13.06       16.47      1.00 o 
   7   3   8        0.92        0.52      0.87 o 
   0   4   8       26.37       31.56      0.80 o 
   1   4   8        8.25        8.41      0.38 o 
   2   4   8       18.94       19.51      0.56 o 
   3   4   8       31.43       27.61      0.82 o 
   4   4   8      478.59      474.71      3.33 o 
   5   4   8       29.89       31.10      0.96 o 
   6   4   8       13.50       13.38      0.87 o 
   7   4   8        0.18        0.36      0.76 o 
   0   5   8       31.12       36.15      0.67 o 
   1   5   8       28.08       30.19      0.48 o 
   2   5   8       42.65       37.34      0.65 o 
   3   5   8       80.24       73.74      0.94 o 
   4   5   8      435.92      431.95      3.30 o 
   5   5   8       21.56       20.09      0.81 o 
   6   5   8       18.04       19.05      0.94 o 
   7   5   8        1.41        1.23      0.79 o 
   0   6   8        3.53        4.73      0.30 o 
   1   6   8      121.81      123.00      0.95 o 
   2   6   8       47.55       46.60      0.52 o 
   3   6   8      270.18      251.19      1.98 o 
   4   6   8      215.52      219.10      1.89 o 
   5   6   8       17.09       17.20      0.87 o 
   6   6   8        0.87        0.48      0.65 o 
   7   6   8        2.82        3.48      0.95 o 
   0   7   8       45.34       53.30      0.61 o 
   1   7   8      158.65      150.42      1.03 o 
   2   7   8      140.93      147.58      0.94 o 
   3   7   8      291.82      303.29      2.41 o 
   4   7   8       11.78       11.78      0.67 o 
   5   7   8       10.76        9.38      0.76 o 
   6   7   8        8.39        6.50      1.13 o 
   7   7   8        1.03        0.90      0.95 o 
   0   8   8        2.57        2.58      0.81 o 
   1   8   8       17.06       15.21      0.43 o 
   2   8   8        9.82       11.01      0.36 o 
   3   8   8      186.38      185.06      1.29 o 
   4   8   8      149.16      158.80      1.51 o 
   5   8   8        5.55        5.54      0.63 o 
   6   8   8        3.35        2.77      0.82 o 
   0   9   8       22.99       20.86      1.15 o 
   1   9   8       47.79       50.33      0.75 o 
   2   9   8      123.43      131.27      1.11 o 
   3   9   8      111.62      105.16      0.83 o 
   4   9   8        7.71        8.00      0.56 o 
   5   9   8        7.70        8.64      0.64 o 
   6   9   8       29.11       35.40      1.31 o 
   0  10   8       23.32       23.81      1.75 o 
   1  10   8       15.97       13.35      0.55 o 
   2  10   8       12.83       10.61      0.58 o 
   3  10   8       73.29       73.45      0.98 o 
   4  10   8        1.45        1.10      0.39 o 
   5  10   8        4.42        4.80      0.62 o 
   6  10   8        0.60        0.97      0.73 o 
   0  11   8        1.98        2.00      1.39 o 
   1  11   8        6.61        5.78      0.64 o 
   2  11   8        2.99        2.97      0.38 o 
   3  11   8       45.41       44.63      0.80 o 
   4  11   8       34.96       38.57      0.82 o 
   5  11   8        7.14        9.75      0.77 o 
   0  12   8        0.15       -0.25      1.21 o 
   1  12   8        5.77        5.15      0.50 o 
   2  12   8        7.37        7.00      0.46 o 
   3  12   8       18.17       20.54      0.62 o 
   4  12   8       13.99       13.28      0.66 o 
   5  12   8        1.34        1.39      0.68 o 
   0  13   8        1.52        0.62      1.37 o 
   1  13   8        4.59        4.16      0.50 o 
   2  13   8       17.57       19.10      0.76 o 
   3  13   8       16.89       17.25      0.75 o 
   4  13   8       32.83       37.89      0.91 o 
   5  13   8        0.63        1.14      0.68 o 
   0  14   8        0.01       -1.08      1.42 o 
   1  14   8        3.94        3.82      0.64 o 
   2  14   8        2.02        1.57      0.51 o 
   3  14   8        0.03        0.04      0.46 o 
   4  14   8       23.75       24.23      1.02 o 
   0  15   8        0.29       -0.02      1.13 o 
   1  15   8        4.83        6.16      0.73 o 
   2  15   8        3.64        3.29      0.64 o 
   3  15   8        0.53        1.18      0.67 o 
   0  16   8        0.14        0.21      1.42 o 
   1  16   8        0.25       -0.14      0.76 o 
   2  16   8        5.64        4.91      0.70 o 
   0  17   8        0.19        0.39      1.44 o 
   1   0   9        2.08        3.17      0.35 o 
   2   0   9       13.05       13.71      0.58 o 
   3   0   9      219.66      236.36      2.26 o 
   4   0   9        3.77        2.99      0.95 o 
   5   0   9        6.96        5.67      1.44 o 
   6   0   9       79.14       83.26      2.43 o 
   7   0   9        3.48        2.85      1.28 o 
   0   1   9      187.92      191.59      1.63 o 
   1   1   9      541.70      532.41      2.71 o 
   2   1   9      177.24      190.95      1.42 o 
   3   1   9       39.53       37.98      0.84 o 
   4   1   9        7.65        7.38      0.75 o 
   5   1   9       73.65       74.34      1.53 o 
   6   1   9        6.34        8.39      1.15 o 
   7   1   9        5.61        4.49      1.08 o 
   0   2   9       10.47        8.13      0.26 o 
   1   2   9      843.78      879.65      4.44 o 
   2   2   9       33.40       38.23      0.63 o 
   3   2   9       48.07       53.77      0.98 o 
   4   2   9       21.35       17.59      0.76 o 
   5   2   9       57.55       54.71      1.13 o 
   6   2   9       30.85       31.46      1.18 o 
   7   2   9        6.57        5.58      1.16 o 
   0   3   9        0.11        0.50      0.55 o 
   1   3   9      453.07      450.31      2.57 o 
   2   3   9       27.13       22.57      0.49 o 
   3   3   9       60.80       54.87      0.88 o 
   4   3   9        9.01        9.17      0.74 o 
   5   3   9      101.88       98.65      1.40 o 
   6   3   9        2.29        2.16      0.76 o 
   7   3   9        1.95        1.54      0.79 o 
   0   4   9      273.70      295.13      2.58 o 
   1   4   9       52.37       55.36      0.76 o 
   2   4   9        7.11        5.65      0.49 o 
   3   4   9       24.27       26.71      0.78 o 
   4   4   9        5.84        5.86      0.78 o 
   5   4   9        1.35        2.13      0.73 o 
   6   4   9        7.32        8.63      0.84 o 
   7   4   9        0.22       -0.06      0.65 o 
   0   5   9      550.34      568.63      4.60 o 
   1   5   9       40.40       43.91      0.58 o 
   2   5   9        9.93       10.72      0.31 o 
   3   5   9       66.66       63.83      0.91 o 
   4   5   9       44.00       45.26      1.03 o 
   5   5   9       41.43       41.57      1.06 o 
   6   5   9        2.81        1.98      0.92 o 
   7   5   9        1.58        1.04      0.87 o 
   0   6   9      189.54      204.06      2.09 o 
   1   6   9      100.33       99.47      0.91 o 
   2   6   9        4.19        5.00      0.39 o 
   3   6   9      164.19      170.23      1.63 o 
   4   6   9        8.64        9.48      0.69 o 
   5   6   9        5.26        4.27      0.73 o 
   6   6   9       12.10       11.46      0.88 o 
   7   6   9        1.50        1.12      0.85 o 
   0   7   9       37.44       38.39      0.64 o 
   1   7   9       98.15      102.20      0.82 o 
   2   7   9        2.81        3.78      0.23 o 
   3   7   9      138.01      141.11      1.38 o 
   4   7   9        0.32        0.41      0.50 o 
   5   7   9       13.74       14.18      0.93 o 
   6   7   9        0.03       -0.07      0.58 o 
   0   8   9        3.76        4.62      0.27 o 
   1   8   9       87.11       88.02      0.97 o 
   2   8   9       45.12       44.91      0.54 o 
   3   8   9       34.63       38.91      0.66 o 
   4   8   9        5.96        7.29      0.61 o 
   5   8   9        6.40        5.62      0.68 o 
   6   8   9        6.80        6.58      0.91 o 
   0   9   9       39.16       37.24      3.23 o 
   1   9   9       85.55       82.74      1.10 o 
   2   9   9      163.94      168.50      1.29 o 
   3   9   9       49.35       51.02      0.58 o 
   4   9   9        4.96        4.89      0.37 o 
   5   9   9        4.64        4.54      0.68 o 
   6   9   9        4.12        4.76      0.87 o 
   0  10   9        0.64        0.92      1.28 o 
   1  10   9       54.67       51.37      0.75 o 
   2  10   9       13.11       13.65      0.47 o 
   3  10   9       56.12       59.72      0.86 o 
   4  10   9       20.84       21.78      0.62 o 
   5  10   9        0.09       -0.03      0.38 o 
   6  10   9        7.96        8.11      1.55 o 
   0  11   9       40.72       40.68      2.45 o 
   1  11   9       98.55       99.16      1.64 o 
   2  11   9       63.92       65.85      0.99 o 
   3  11   9       11.44       13.16      0.55 o 
   4  11   9        0.05        0.42      0.51 o 
   5  11   9        3.31        4.97      1.16 o 
   0  12   9       34.91       34.72      2.13 o 
   1  12   9        3.95        3.36      0.68 o 
   2  12   9        7.55        7.77      0.69 o 
   3  12   9       10.41       10.53      0.63 o 
   4  12   9       12.33       12.70      0.69 o 
   5  12   9        9.32       12.23      0.96 o 
   0  13   9        4.40        2.17      3.13 o 
   1  13   9        7.16        6.14      0.64 o 
   2  13   9        1.05        0.73      0.55 o 
   3  13   9       14.12       15.06      0.59 o 
   4  13   9       14.92       17.23      0.74 o 
   0  14   9        5.42        3.07      2.99 o 
   1  14   9        5.91        6.09      0.67 o 
   2  14   9        1.97        2.04      0.49 o 
   3  14   9       10.29       11.93      1.08 o 
   4  14   9        3.45        4.02      0.88 o 
   0  15   9        0.88        1.26      1.56 o 
   1  15   9        4.62        3.79      1.06 o 
   2  15   9        3.82        2.68      0.69 o 
   3  15   9        0.33        0.36      0.72 o 
   0  16   9        1.45       -0.64      1.56 o 
   1  16   9        8.73        5.65      1.20 o 
   2  16   9        7.54        7.62      1.37 o 
   0   0  10      228.80      233.56      2.73 o 
   1   0  10      152.56      153.89      1.57 o 
   2   0  10      117.00      139.99      1.77 o 
   3   0  10       68.80       69.01      1.46 o 
   4   0  10       45.32       40.83      1.28 o 
   5   0  10       23.65       20.67      1.26 o 
   6   0  10       64.85       66.21      2.47 o 
   7   0  10        5.64        5.66      1.81 o 
   0   1  10       15.89       21.51      0.55 o 
   1   1  10      191.29      188.53      1.18 o 
   2   1  10      151.43      138.96      1.23 o 
   3   1  10        4.14        4.36      0.55 o 
   4   1  10        8.32       11.42      0.61 o 
   5   1  10       58.68       58.32      1.18 o 
   6   1  10       23.31       23.35      1.09 o 
   7   1  10        1.80        1.20      0.81 o 
   0   2  10      234.68      236.23      2.05 o 
   1   2  10      126.84      111.23      0.93 o 
   2   2  10       93.91      107.81      1.02 o 
   3   2  10      160.17      166.80      1.45 o 
   4   2  10      137.33      139.24      1.54 o 
   5   2  10       42.61       45.57      1.17 o 
   6   2  10       41.39       46.56      1.33 o 
   7   2  10        7.66        6.58      1.22 o 
   0   3  10      625.32      601.76      5.54 o 
   1   3  10       23.44       21.00      0.52 o 
   2   3  10       30.90       31.75      0.52 o 
   3   3  10       31.35       26.55      0.75 o 
   4   3  10       94.61       90.17      1.35 o 
   5   3  10        9.74       11.39      0.87 o 
   6   3  10       26.59       28.92      1.06 o 
   7   3  10        3.22        2.02      0.87 o 
   0   4  10      250.74      239.13      2.38 o 
   1   4  10       36.90       41.27      0.64 o 
   2   4  10       17.58       18.76      0.59 o 
   3   4  10       69.86       69.66      1.09 o 
   4   4  10       17.40       17.90      0.82 o 
   5   4  10      133.94      132.00      1.67 o 
   6   4  10        9.24       12.64      1.02 o 
   7   4  10        5.21        4.39      1.14 o 
   0   5  10      197.96      194.48      2.00 o 
   1   5  10       99.41       98.34      0.84 o 
   2   5  10       88.83       85.96      1.04 o 
   3   5  10      175.85      159.04      1.64 o 
   4   5  10       67.94       66.01      1.16 o 
   5   5  10       25.89       26.50      1.01 o 
   6   5  10        5.95        5.60      0.83 o 
   7   5  10        4.91        4.04      1.02 o 
   0   6  10       34.40       27.76      0.76 o 
   1   6  10      146.35      152.58      1.23 o 
   2   6  10      349.80      353.04      2.19 o 
   3   6  10       67.74       72.25      1.09 o 
   4   6  10       38.97       41.01      0.93 o 
   5   6  10       21.73       23.11      0.94 o 
   6   6  10        6.75        5.46      0.86 o 
   0   7  10      122.49      118.93      1.50 o 
   1   7  10       32.55       36.52      0.56 o 
   2   7  10      224.50      208.72      1.61 o 
   3   7  10       83.66       85.67      0.92 o 
   4   7  10       10.04       10.85      0.63 o 
   5   7  10        6.22        8.28      0.71 o 
   6   7  10        4.90        4.61      0.77 o 
   0   8  10      144.12      139.44      2.22 o 
   1   8  10       85.51       90.87      0.88 o 
   2   8  10       63.27       57.17      0.87 o 
   3   8  10       88.44       92.52      0.82 o 
   4   8  10       45.08       48.56      0.91 o 
   5   8  10        0.38        0.39      0.50 o 
   6   8  10        1.00        1.13      0.74 o 
   0   9  10        5.60        7.06      2.05 o 
   1   9  10        9.91        8.83      0.39 o 
   2   9  10       87.20       95.41      0.99 o 
   3   9  10       59.21       63.75      0.61 o 
   4   9  10        2.91        2.34      0.34 o 
   5   9  10        7.07        6.77      0.59 o 
   6   9  10        4.01        3.33      0.72 o 
   0  10  10        0.48        1.98      1.42 o 
   1  10  10       14.40       13.61      0.51 o 
   2  10  10       32.07       33.37      0.87 o 
   3  10  10       57.51       57.39      0.93 o 
   4  10  10        6.73        5.99      0.37 o 
   5  10  10        4.30        4.71      0.72 o 
   0  11  10        6.55        2.02      3.31 o 
   1  11  10       31.49       31.63      1.00 o 
   2  11  10       31.56       32.33      0.66 o 
   3  11  10       45.68       50.93      0.99 o 
   4  11  10       31.44       38.38      0.95 o 
   5  11  10        0.85        1.40      0.76 o 
   0  12  10        2.92        1.15      1.92 o 
   1  12  10        0.28        0.44      0.42 o 
   2  12  10       10.92       11.82      0.54 o 
   3  12  10        7.21        7.78      0.53 o 
   4  12  10       15.50       14.37      0.86 o 
   5  12  10        0.70       -0.12      0.60 o 
   0  13  10       28.59       27.17      2.49 o 
   1  13  10        0.55        1.02      0.47 o 
   2  13  10        7.98        6.75      0.69 o 
   3  13  10       13.06       15.36      0.95 o 
   4  13  10        9.49        9.88      0.88 o 
   0  14  10        1.14        0.52      1.46 o 
   1  14  10        2.54        1.79      1.05 o 
   2  14  10        5.88        5.26      0.95 o 
   3  14  10        3.09        3.40      0.91 o 
   0  15  10        1.09        0.04      2.21 o 
   1  15  10        9.08        4.17      2.52 o 
   2  15  10        1.41        1.76      0.80 o 
   0  16  10        0.51       -0.09      1.44 o 
   1  16  10        1.22        0.52      1.31 o 
   1   0  11       35.94       44.14      1.03 o 
   2   0  11       60.71       61.68      1.20 o 
   3   0  11        0.06       -0.29      0.56 o 
   4   0  11       56.67       46.80      1.35 o 
   5   0  11        0.50        0.52      0.88 o 
   6   0  11       65.36       71.12      1.70 o 
   7   0  11        0.97        2.17      1.14 o 
   0   1  11      793.10      770.17      7.54 o 
   1   1  11      130.49      121.56      0.93 o 
   2   1  11       61.17       55.36      0.74 o 
   3   1  11       19.25       19.21      0.60 o 
   4   1  11        0.68        0.61      0.47 o 
   5   1  11       40.58       37.01      0.93 o 
   6   1  11        1.16        1.45      0.73 o 
   7   1  11        3.12        1.84      0.79 o 
   0   2  11      335.21      319.65      2.82 o 
   1   2  11      325.76      323.55      1.98 o 
   2   2  11       35.94       35.23      0.54 o 
   3   2  11        4.15        4.45      0.46 o 
   4   2  11      153.26      142.89      1.55 o 
   5   2  11       11.51       11.02      0.97 o 
   6   2  11        7.69        7.40      0.89 o 
   7   2  11        0.70        0.25      0.76 o 
   0   3  11       78.49       83.85      1.53 o 
   1   3  11       43.55       39.56      0.64 o 
   2   3  11      126.55      119.51      0.98 o 
   3   3  11       58.40       57.14      0.91 o 
   4   3  11       17.81       16.62      0.84 o 
   5   3  11       62.61       65.41      1.26 o 
   6   3  11        5.22        4.99      0.99 o 
   7   3  11        2.53        1.85      0.92 o 
   0   4  11       15.45       13.96      0.69 o 
   1   4  11      113.48      101.84      0.99 o 
   2   4  11       92.71       90.69      0.98 o 
   3   4  11       47.64       45.30      0.81 o 
   4   4  11       37.50       38.34      0.91 o 
   5   4  11        1.89        2.34      0.74 o 
   6   4  11       34.59       36.08      1.17 o 
   7   4  11        8.98        9.00      1.24 o 
   0   5  11        5.58        5.18      0.57 o 
   1   5  11       87.49       90.15      0.80 o 
   2   5  11      100.82      103.46      1.24 o 
   3   5  11        3.30        3.06      0.36 o 
   4   5  11       10.72       11.91      0.76 o 
   5   5  11        3.06        4.00      0.77 o 
   6   5  11        3.90        2.47      0.83 o 
   0   6  11       32.47       36.36      0.90 o 
   1   6  11      111.07      107.84      0.93 o 
   2   6  11       66.23       59.08      1.01 o 
   3   6  11      104.44       98.80      1.06 o 
   4   6  11       41.92       41.00      0.90 o 
   5   6  11        0.81        0.84      0.62 o 
   6   6  11        4.58        4.43      0.97 o 
   0   7  11        5.72        5.17      0.43 o 
   1   7  11       85.07       78.66      0.71 o 
   2   7  11       95.86      104.88      1.02 o 
   3   7  11        4.71        5.03      0.35 o 
   4   7  11       29.00       31.22      0.81 o 
   5   7  11        5.48        6.61      0.72 o 
   6   7  11        2.55        1.97      0.82 o 
   0   8  11       39.80       41.77      1.31 o 
   1   8  11        7.24        9.32      0.36 o 
   2   8  11       94.67       87.43      0.98 o 
   3   8  11       36.32       35.43      0.51 o 
   4   8  11        3.48        3.69      0.34 o 
   5   8  11       17.74       20.89      0.82 o 
   6   8  11        5.85        4.30      0.97 o 
   0   9  11       70.48       68.63      2.40 o 
   1   9  11       21.47       19.13      0.72 o 
   2   9  11      144.44      142.07      1.38 o 
   3   9  11       14.57       15.83      0.59 o 
   4   9  11        3.33        2.79      0.34 o 
   5   9  11        3.41        2.56      0.49 o 
   0  10  11       49.12       48.21      2.25 o 
   1  10  11        3.70        2.46      0.35 o 
   2  10  11       11.45       10.15      0.74 o 
   3  10  11       13.91       14.03      0.47 o 
   4  10  11        5.69        5.87      0.76 o 
   5  10  11        0.83        0.52      0.73 o 
   0  11  11        0.83        0.11      1.25 o 
   1  11  11       39.48       37.74      1.38 o 
   2  11  11       35.34       37.29      0.93 o 
   3  11  11        8.35        8.44      0.76 o 
   4  11  11       27.13       32.56      1.08 o 
   5  11  11        1.80        2.44      0.81 o 
   0  12  11        5.12        1.39      2.00 o 
   1  12  11        9.57        8.11      1.09 o 
   2  12  11       16.06       16.05      1.00 o 
   3  12  11       23.14       26.51      0.98 o 
   4  12  11        0.95        0.88      0.67 o 
   0  13  11        1.26        0.24      1.61 o 
   1  13  11        6.20        5.12      1.29 o 
   2  13  11        2.36        2.39      0.57 o 
   3  13  11        4.27        4.67      0.75 o 
   4  13  11        3.00        2.41      1.01 o 
   0  14  11        7.47        0.05      1.37 o 
   1  14  11        3.52        2.08      1.64 o 
   2  14  11        8.41        8.72      1.33 o 
   3  14  11        2.43        2.41      0.70 o 
   0  15  11        1.52        0.03      2.36 o 
   1  15  11        4.44        1.65      1.23 o 
   2  15  11        1.60        1.20      1.18 o 
   0   0  12      730.20      731.16      8.24 o 
   1   0  12      118.54      123.33      1.47 o 
   2   0  12        2.49        3.07      0.43 o 
   3   0  12       21.18       18.94      1.05 o 
   4   0  12       29.27       27.31      1.27 o 
   5   0  12        2.66        4.56      1.03 o 
   6   0  12        0.35        0.82      0.88 o 
   7   0  12        6.22        8.78      1.72 o 
   0   1  12      174.81      168.20      1.67 o 
   1   1  12       99.22       99.66      0.89 o 
   2   1  12       24.00       20.55      0.50 o 
   3   1  12      121.78      112.73      1.19 o 
   4   1  12       20.22       17.64      0.70 o 
   5   1  12       21.74       22.36      0.80 o 
   6   1  12        3.16        4.32      0.73 o 
   0   2  12       65.33       69.77      0.93 o 
   1   2  12       64.74       72.43      0.67 o 
   2   2  12       35.83       33.61      0.56 o 
   3   2  12        7.48        7.03      0.48 o 
   4   2  12       23.55       20.56      0.86 o 
   5   2  12        6.83        7.30      0.70 o 
   6   2  12       17.40       17.88      0.93 o 
   0   3  12       50.40       54.99      1.11 o 
   1   3  12       54.26       55.89      0.77 o 
   2   3  12       76.33       73.71      0.92 o 
   3   3  12       26.56       25.73      0.72 o 
   4   3  12       35.11       34.52      0.73 o 
   5   3  12       20.12       19.99      0.80 o 
   6   3  12       21.95       26.87      1.11 o 
   0   4  12      120.99      111.72      1.51 o 
   1   4  12      142.33      142.29      1.18 o 
   2   4  12       11.81       11.91      0.61 o 
   3   4  12       12.32       12.45      0.50 o 
   4   4  12       42.21       39.43      0.83 o 
   5   4  12        8.71        8.61      0.81 o 
   6   4  12        9.02       10.16      1.05 o 
   0   5  12       51.65       53.01      1.19 o 
   1   5  12       61.58       60.54      0.75 o 
   2   5  12      202.08      185.90      1.56 o 
   3   5  12       20.38       20.51      0.58 o 
   4   5  12       32.73       34.62      0.75 o 
   5   5  12        4.02        4.02      0.70 o 
   6   5  12        1.34        0.87      0.75 o 
   0   6  12       11.68       17.29      0.82 o 
   1   6  12       53.75       46.69      0.53 o 
   2   6  12      111.10      127.03      1.61 o 
   3   6  12       35.70       33.05      0.75 o 
   4   6  12        5.29        4.88      0.62 o 
   5   6  12        2.63        2.90      0.65 o 
   6   6  12        1.55        0.47      0.72 o 
   0   7  12        0.10        0.59      0.52 o 
   1   7  12       97.72       92.20      0.76 o 
   2   7  12       39.90       38.18      0.69 o 
   3   7  12       29.75       29.80      0.62 o 
   4   7  12        0.98        1.37      0.54 o 
   5   7  12        0.92        0.67      0.50 o 
   6   7  12        2.67        2.25      0.73 o 
   0   8  12        2.82        3.26      0.41 o 
   1   8  12        4.88        5.08      0.26 o 
   2   8  12        7.52        7.22      0.45 o 
   3   8  12       19.56       21.88      0.49 o 
   4   8  12        0.08       -0.21      0.27 o 
   5   8  12        8.60       10.67      0.75 o 
   0   9  12       10.46       12.69      1.63 o 
   1   9  12        3.61        2.58      0.30 o 
   2   9  12        8.91        7.11      0.53 o 
   3   9  12        1.86        2.50      0.42 o 
   4   9  12        5.89        6.80      0.61 o 
   5   9  12        1.25        0.67      0.70 o 
   0  10  12        1.34        0.60      1.28 o 
   1  10  12       32.91       30.05      1.50 o 
   2  10  12        4.00        3.00      0.58 o 
   3  10  12        4.61        4.82      0.69 o 
   4  10  12        9.33       10.80      1.06 o 
   5  10  12        6.56        6.69      0.90 o 
   0  11  12        2.27        0.33      2.24 o 
   1  11  12       19.72       20.69      1.23 o 
   2  11  12       11.93       12.40      0.77 o 
   3  11  12        0.16       -0.26      0.46 o 
   4  11  12        1.19        1.42      0.66 o 
   0  12  12        6.48        3.58      4.10 o 
   1  12  12       15.06       16.25      1.80 o 
   2  12  12        7.75        6.20      0.91 o 
   3  12  12        6.72        6.07      0.83 o 
   4  12  12        8.49        8.64      1.12 o 
   0  13  12       21.81       23.48     13.99 o 
   1  13  12       15.83       16.12      2.37 o 
   2  13  12        3.96        2.86      1.01 o 
   3  13  12        0.01        0.00      0.57 o 
   0  14  12        7.76       -0.30      1.63 o 
   1  14  12       11.89        9.57      4.23 o 
   2  14  12        0.13        0.04      0.85 o 
   0  15  12        3.81        0.05      1.84 o 
   1  15  12        1.45        0.54      1.16 o 
   1   0  13       20.87       22.53      0.82 o 
   2   0  13        2.72        2.04      0.58 o 
   3   0  13       22.24       29.99      0.91 o 
   4   0  13       82.40       78.82      1.85 o 
   5   0  13       12.11        9.99      1.76 o 
   6   0  13        0.69        0.79      1.06 o 
   0   1  13      112.45      121.24      1.46 o 
   1   1  13       93.57       91.35      0.94 o 
   2   1  13       50.17       51.52      0.74 o 
   3   1  13      135.21      123.78      1.36 o 
   4   1  13       28.95       30.04      0.82 o 
   5   1  13        0.91        0.43      0.49 o 
   6   1  13       11.35       14.00      0.82 o 
   0   2  13      186.39      161.79      1.74 o 
   1   2  13      199.08      197.52      1.51 o 
   2   2  13       19.97       19.99      0.59 o 
   3   2  13       56.64       49.59      0.76 o 
   4   2  13        1.52        1.59      0.48 o 
   5   2  13       40.06       39.58      1.08 o 
   6   2  13        7.80        7.23      0.78 o 
   0   3  13       77.78       69.77      1.31 o 
   1   3  13       73.43       66.65      0.74 o 
   2   3  13       14.65       13.93      0.62 o 
   3   3  13       71.18       65.51      0.86 o 
   4   3  13        4.76        3.48      0.58 o 
   5   3  13       42.28       47.01      1.00 o 
   6   3  13        5.17        5.32      0.71 o 
   0   4  13        2.88        4.96      0.79 o 
   1   4  13       74.77       63.90      0.79 o 
   2   4  13       65.76       64.21      0.91 o 
   3   4  13        4.78        2.92      0.30 o 
   4   4  13        0.23        0.44      0.35 o 
   5   4  13        0.59        0.33      0.54 o 
   6   4  13        2.14        2.29      0.63 o 
   0   5  13      109.40      123.94      1.77 o 
   1   5  13      162.16      156.72      1.21 o 
   2   5  13        4.16        1.89      0.54 o 
   3   5  13       29.97       31.09      0.82 o 
   4   5  13        6.03        6.14      0.57 o 
   5   5  13        1.70        1.39      0.50 o 
   6   5  13        6.71        7.69      1.29 o 
   0   6  13        2.04        1.87      0.88 o 
   1   6  13       70.15       65.60      0.84 o 
   2   6  13       85.55       75.29      1.06 o 
   3   6  13       10.45       11.39      0.58 o 
   4   6  13        5.89        6.35      0.56 o 
   5   6  13        1.02        1.32      0.82 o 
   6   6  13        3.53        2.23      0.85 o 
   0   7  13        0.47        0.20      0.37 o 
   1   7  13       40.43       39.28      0.69 o 
   2   7  13        6.08        5.77      0.43 o 
   3   7  13        1.35        1.35      0.44 o 
   4   7  13        5.95        6.52      0.90 o 
   5   7  13       11.14       14.08      0.99 o 
   0   8  13        5.01        6.65      0.52 o 
   1   8  13        3.43        3.88      0.34 o 
   2   8  13       40.37       39.86      0.59 o 
   3   8  13        6.36        6.07      0.47 o 
   4   8  13        1.37        1.85      0.58 o 
   5   8  13        4.95        4.74      0.73 o 
   0   9  13        1.00        0.86      0.37 o 
   1   9  13       80.89       75.96      1.36 o 
   2   9  13        8.47        6.89      0.46 o 
   3   9  13        1.31        1.26      0.49 o 
   4   9  13       11.56       13.41      0.93 o 
   5   9  13        4.75        3.97      0.81 o 
   0  10  13        1.09       -0.24      1.21 o 
   1  10  13       16.18       16.17      1.08 o 
   2  10  13        9.24        7.20      0.99 o 
   3  10  13        0.72        0.96      0.50 o 
   4  10  13        5.37        5.80      0.94 o 
   0  11  13        0.00        0.33      1.87 o 
   1  11  13        1.45        1.64      1.04 o 
   2  11  13       10.82       10.87      1.48 o 
   3  11  13        1.99        1.60      0.67 o 
   4  11  13        0.94        0.15      0.53 o 
   0  12  13        1.24        1.68      1.74 o 
   1  12  13        0.77        0.63      1.25 o 
   2  12  13       12.47       12.67      1.43 o 
   3  12  13        3.01        2.82      1.02 o 
   0  13  13        0.89        0.62      1.76 o 
   1  13  13       15.72       19.80      1.52 o 
   2  13  13        2.14        1.21      0.98 o 
   3  13  13        1.13        1.70      1.23 o 
   0  14  13        0.03       -0.15      2.08 o 
   1  14  13        6.25        1.05      1.29 o 
   2  14  13        6.90        4.14      1.17 o 
   0   0  14     1275.86     1289.40     14.77 o 
   1   0  14       54.05       52.21      1.28 o 
   2   0  14       25.06       24.03      0.66 o 
   3   0  14        5.08        5.86      0.62 o 
   4   0  14       21.82       22.72      1.36 o 
   5   0  14        5.26        5.74      0.93 o 
   6   0  14        1.56        2.22      1.15 o 
   0   1  14      796.55      782.21      6.45 o 
   1   1  14       76.75       77.57      0.97 o 
   2   1  14      114.16      108.20      1.12 o 
   3   1  14       19.79       13.62      0.61 o 
   4   1  14       14.40       16.61      0.73 o 
   5   1  14       11.58       11.54      0.71 o 
   6   1  14        0.14        0.55      0.62 o 
   0   2  14      280.95      292.56      2.67 o 
   1   2  14      233.76      233.08      1.80 o 
   2   2  14       15.89       15.46      0.56 o 
   3   2  14       63.49       61.76      0.90 o 
   4   2  14        4.60        4.47      0.60 o 
   5   2  14        2.73        3.72      0.71 o 
   6   2  14       11.40       13.59      0.83 o 
   0   3  14      231.83      226.84      3.47 o 
   1   3  14      382.76      386.98      2.56 o 
   2   3  14       38.34       36.90      0.77 o 
   3   3  14       61.62       62.32      0.85 o 
   4   3  14        0.13        0.33      0.38 o 
   5   3  14        4.66        5.06      0.64 o 
   6   3  14       10.85       13.47      1.01 o 
   0   4  14       14.36       16.27      0.90 o 
   1   4  14       90.86       86.30      1.50 o 
   2   4  14       84.38       84.78      1.26 o 
   3   4  14       18.05       17.14      0.84 o 
   4   4  14       18.91       20.54      0.80 o 
   5   4  14        6.03        4.79      0.57 o 
   6   4  14        0.77        0.45      0.75 o 
   0   5  14        4.51        4.01      0.69 o 
   1   5  14       32.77       34.29      0.92 o 
   2   5  14       27.58       29.20      0.84 o 
   3   5  14        0.91        0.56      0.50 o 
   4   5  14       23.08       22.71      0.83 o 
   5   5  14        2.42        2.61      0.68 o 
   6   5  14        1.82        2.37      0.84 o 
   0   6  14        8.89       10.25      0.81 o 
   1   6  14        9.13        8.09      0.65 o 
   2   6  14       99.40       94.21      1.15 o 
   3   6  14        3.27        5.24      0.55 o 
   4   6  14        0.02       -0.21      0.53 o 
   5   6  14       11.35       13.66      1.45 o 
   0   7  14        7.66        7.28      0.68 o 
   1   7  14        0.55        0.46      0.39 o 
   2   7  14       19.31       18.80      0.55 o 
   3   7  14        3.21        3.35      0.58 o 
   4   7  14        0.83        0.47      0.46 o 
   5   7  14        0.50        0.03      0.47 o 
   0   8  14       11.98       12.47      0.64 o 
   1   8  14        8.53        9.80      0.43 o 
   2   8  14        0.16        0.38      0.27 o 
   3   8  14        1.40        1.09      0.43 o 
   4   8  14        2.24        1.19      0.41 o 
   5   8  14        4.29        2.96      0.99 o 
   0   9  14        4.25        2.91      0.71 o 
   1   9  14        9.34        8.43      0.49 o 
   2   9  14        6.96        6.45      0.95 o 
   3   9  14        1.28        0.97      0.54 o 
   4   9  14        4.43        3.41      0.86 o 
   0  10  14        3.49        2.83      2.73 o 
   1  10  14        1.89        1.50      0.37 o 
   2  10  14       10.73       10.37      0.83 o 
   3  10  14        2.11        2.40      0.60 o 
   4  10  14        0.48        0.29      0.53 o 
   0  11  14        2.99        1.98      2.52 o 
   1  11  14        8.59        7.71      1.53 o 
   2  11  14        0.33        0.73      0.87 o 
   3  11  14        3.55        2.26      1.07 o 
   4  11  14        1.26        0.87      0.95 o 
   0  12  14        0.16        0.15      1.35 o 
   1  12  14        0.62        0.35      1.14 o 
   2  12  14        6.61        3.94      1.00 o 
   3  12  14        1.66        1.27      1.16 o 
   0  13  14        1.31        0.01      1.45 o 
   1  13  14        4.46        2.35      1.24 o 
   2  13  14        6.52        5.60      1.34 o 
   0  14  14        0.06        0.27      2.34 o 
   1   0  15       11.43       12.64      0.73 o 
   2   0  15        2.32        3.10      0.81 o 
   3   0  15       56.65       58.42      1.41 o 
   4   0  15        2.08        1.40      0.63 o 
   5   0  15        5.23        4.45      1.33 o 
   6   0  15        3.33        5.36      1.45 o 
   0   1  15      162.06      146.63      2.08 o 
   1   1  15       51.37       51.10      0.81 o 
   2   1  15        7.23        6.30      0.37 o 
   3   1  15       29.75       27.65      0.61 o 
   4   1  15       29.69       29.44      0.71 o 
   5   1  15       21.91       24.05      0.87 o 
   6   1  15        7.82        7.50      0.78 o 
   0   2  15        0.03        0.17      0.83 o 
   1   2  15       24.59       25.59      0.54 o 
   2   2  15       53.41       51.42      0.82 o 
   3   2  15       11.40       10.42      0.47 o 
   4   2  15        4.67        4.45      0.46 o 
   5   2  15        2.84        1.77      0.52 o 
   6   2  15        0.47        0.46      0.80 o 
   0   3  15        6.23        6.26      0.87 o 
   1   3  15       11.60       12.71      0.52 o 
   2   3  15       52.95       52.06      0.95 o 
   3   3  15       14.39       13.30      0.64 o 
   4   3  15        3.17        2.98      0.40 o 
   5   3  15        4.24        4.02      0.81 o 
   0   4  15       50.97       54.54      1.26 o 
   1   4  15       26.17       20.97      0.59 o 
   2   4  15        1.04        0.62      0.49 o 
   3   4  15       14.71       16.13      0.73 o 
   4   4  15        4.26        4.77      0.71 o 
   5   4  15        0.12       -0.36      0.72 o 
   0   5  15       23.75       21.08      1.03 o 
   1   5  15        9.47       10.78      0.78 o 
   2   5  15       46.49       47.84      0.94 o 
   3   5  15        3.40        2.97      0.58 o 
   4   5  15        1.36        1.93      0.57 o 
   5   5  15        0.57        0.70      0.62 o 
   0   6  15        1.33        1.92      0.62 o 
   1   6  15       43.03       46.31      0.90 o 
   2   6  15       30.10       29.26      0.63 o 
   3   6  15       11.02       10.22      1.35 o 
   4   6  15        1.48        1.40      0.52 o 
   5   6  15       11.78       14.26      1.45 o 
   0   7  15       14.04       14.19      1.01 o 
   1   7  15        3.90        3.47      0.47 o 
   2   7  15        7.02        6.75      0.59 o 
   3   7  15        1.11        1.41      0.44 o 
   4   7  15        9.01       10.60      1.07 o 
   5   7  15        3.67        2.78      0.64 o 
   0   8  15        0.37        0.73      0.69 o 
   1   8  15        4.82        4.04      0.46 o 
   2   8  15        2.99        2.76      0.40 o 
   3   8  15        2.68        1.97      0.50 o 
   4   8  15        1.05        1.03      0.62 o 
   0   9  15        0.70        0.94      0.38 o 
   1   9  15        1.85        2.19      0.56 o 
   2   9  15        7.46        6.81      1.06 o 
   3   9  15        7.14        6.43      1.33 o 
   4   9  15        1.67        1.56      0.61 o 
   0  10  15        0.56        0.37      1.44 o 
   1  10  15        7.03        7.92      1.39 o 
   2  10  15        0.44        1.37      0.83 o 
   3  10  15        1.07        0.82      0.95 o 
   4  10  15        5.46        6.19      1.09 o 
   0  11  15        0.12       -0.74      1.45 o 
   1  11  15        3.11        2.19      1.22 o 
   2  11  15        3.48        1.51      0.91 o 
   3  11  15        1.08        0.88      0.98 o 
   0  12  15        3.16        1.40      1.70 o 
   1  12  15        1.91        1.92      1.14 o 
   2  12  15        3.87        2.72      1.21 o 
   0  13  15        2.53        1.40      3.11 o 
   1  13  15        2.13        1.95      1.24 o 
   0   0  16      178.65      183.72      4.53 o 
   1   0  16       10.61        8.63      0.92 o 
   2   0  16        6.01        6.54      0.85 o 
   3   0  16        9.45        8.50      0.59 o 
   4   0  16        3.75        2.22      0.63 o 
   5   0  16       11.96       11.77      2.68 o 
   0   1  16       41.69       39.49      0.98 o 
   1   1  16       83.02       83.20      1.14 o 
   2   1  16       18.27       18.60      0.60 o 
   3   1  16        9.96       10.74      0.52 o 
   4   1  16        3.83        3.71      0.65 o 
   5   1  16        7.56       10.22      1.48 o 
   0   2  16      276.93      272.14      3.09 o 
   1   2  16       92.29       93.12      1.03 o 
   2   2  16       12.57       11.11      0.62 o 
   3   2  16       11.24       11.04      0.58 o 
   4   2  16        3.76        3.04      0.69 o 
   5   2  16        1.55        0.96      0.68 o 
   0   3  16      109.39      111.92      1.96 o 
   1   3  16      115.70      117.44      1.84 o 
   2   3  16       16.53       18.96      0.73 o 
   3   3  16        4.04        5.22      0.57 o 
   4   3  16        7.63        7.88      1.10 o 
   5   3  16        0.90        0.15      0.67 o 
   0   4  16       26.34       25.09      1.54 o 
   1   4  16        1.67        1.88      0.58 o 
   2   4  16       63.80       60.41      0.84 o 
   3   4  16        7.28        4.85      0.56 o 
   4   4  16        1.30        1.02      0.62 o 
   5   4  16        4.72        5.02      0.76 o 
   0   5  16        3.30        2.03      0.81 o 
   1   5  16       37.39       39.59      0.85 o 
   2   5  16        0.94        0.77      0.49 o 
   3   5  16        9.22        9.52      0.78 o 
   4   5  16        0.92        0.72      0.51 o 
   5   5  16        2.84        2.44      0.81 o 
   0   6  16        5.07        7.82      1.00 o 
   1   6  16       20.02       21.28      0.84 o 
   2   6  16       13.21       13.93      0.67 o 
   3   6  16        6.64        7.14      0.64 o 
   4   6  16        2.51        2.41      0.58 o 
   5   6  16        4.33        4.57      0.83 o 
   0   7  16        8.50        8.91      0.91 o 
   1   7  16        8.84        7.79      0.61 o 
   2   7  16        6.04        5.12      0.51 o 
   3   7  16        2.54        2.22      0.61 o 
   4   7  16        1.89        1.60      0.50 o 
   0   8  16        0.34        0.04      0.40 o 
   1   8  16       13.02       12.19      0.99 o 
   2   8  16        1.43        0.76      0.62 o 
   3   8  16        0.48        0.29      0.55 o 
   4   8  16        5.18        5.10      1.30 o 
   0   9  16        0.31       -0.51      1.28 o 
   1   9  16        5.63        5.19      0.72 o 
   2   9  16        0.65        0.35      0.46 o 
   3   9  16        0.49        0.28      0.53 o 
   0  10  16        2.02        0.68      1.52 o 
   1  10  16       13.55       17.35      1.55 o 
   2  10  16        1.71        0.92      0.83 o 
   3  10  16        1.31        1.27      0.92 o 
   0  11  16        3.47        2.68      3.53 o 
   1  11  16        4.00        1.89      1.16 o 
   2  11  16       10.32        8.20      2.04 o 
   0  12  16        2.15        0.79      2.28 o 
   1  12  16        7.14        4.53      2.33 o 
   1   0  17       26.58       30.58      1.24 o 
   2   0  17       13.58       13.96      0.84 o 
   3   0  17        0.47        0.35      0.35 o 
   4   0  17        2.54        1.69      0.82 o 
   5   0  17       15.70       18.15      1.79 o 
   0   1  17        0.31        0.41      0.30 o 
   1   1  17       11.33       13.20      0.70 o 
   2   1  17        5.62        6.07      0.57 o 
   3   1  17       17.47       16.28      0.74 o 
   4   1  17       11.64       11.02      1.73 o 
   5   1  17        3.95        2.69      0.77 o 
   0   2  17        0.33        0.38      0.84 o 
   1   2  17       48.64       47.30      1.09 o 
   2   2  17       27.59       30.27      0.71 o 
   3   2  17        0.94        0.49      0.42 o 
   4   2  17       12.14       11.98      1.36 o 
   5   2  17        1.65        1.56      0.72 o 
   0   3  17        3.90        2.98      0.78 o 
   1   3  17       15.13       13.18      0.78 o 
   2   3  17       10.78        9.44      0.62 o 
   3   3  17        5.74        5.01      0.55 o 
   4   3  17        0.23        0.51      0.52 o 
   5   3  17        4.07        3.75      0.93 o 
   0   4  17       17.14       17.64      1.09 o 
   1   4  17       11.33       12.21      0.82 o 
   2   4  17       24.80       27.92      0.76 o 
   3   4  17       18.36       19.90      1.14 o 
   4   4  17       11.45       13.91      1.22 o 
   0   5  17       35.15       38.54      1.32 o 
   1   5  17       20.21       22.19      0.96 o 
   2   5  17       36.39       40.22      1.17 o 
   3   5  17        8.87        8.91      0.66 o 
   4   5  17        1.99        1.88      0.61 o 
   0   6  17        1.65        1.01      0.88 o 
   1   6  17        4.64        4.33      0.60 o 
   2   6  17       10.31       10.30      0.96 o 
   3   6  17       18.25       20.39      0.86 o 
   4   6  17        0.62        0.42      0.54 o 
   0   7  17        2.12        2.17      0.76 o 
   1   7  17        0.88        0.45      0.57 o 
   2   7  17        7.48        6.56      0.57 o 
   3   7  17        1.21        1.52      0.55 o 
   4   7  17        9.01       10.04      1.77 o 
   0   8  17        3.40        3.22      0.78 o 
   1   8  17       26.69       28.51      1.19 o 
   2   8  17        2.74        2.57      0.78 o 
   3   8  17        4.55        3.01      0.81 o 
   0   9  17       32.68       36.07      2.55 o 
   1   9  17        5.19        5.21      1.44 o 
   2   9  17        4.30        3.86      0.67 o 
   3   9  17        8.22        7.11      1.09 o 
   0  10  17        2.43        1.24      1.83 o 
   1  10  17        3.86        2.00      1.08 o 
   2  10  17        5.80        3.68      1.43 o 
   0  11  17        2.09        1.48      2.33 o 
   1  11  17        0.57        0.75      1.06 o 
   0   0  18        7.87        9.34      1.67 o 
   1   0  18       12.02       12.71      1.13 o 
   2   0  18       14.08       13.93      0.87 o 
   3   0  18        0.92        0.54      0.61 o 
   4   0  18        0.67       -0.04      1.04 o 
   0   1  18        0.09        0.35      0.80 o 
   1   1  18        8.14        7.14      0.48 o 
   2   1  18        1.73        1.63      0.43 o 
   3   1  18        4.27        4.56      0.76 o 
   4   1  18       21.19       22.20      0.97 o 
   0   2  18        0.63        1.79      0.72 o 
   1   2  18        0.11        0.12      0.33 o 
   2   2  18        3.90        3.44      0.48 o 
   3   2  18        8.07        7.34      1.00 o 
   4   2  18        0.28       -0.04      0.40 o 
   0   3  18        5.65        5.20      0.81 o 
   1   3  18        3.51        4.56      0.68 o 
   2   3  18       13.86       16.40      1.03 o 
   3   3  18        4.41        4.63      0.59 o 
   4   3  18        9.75       10.69      1.23 o 
   0   4  18        0.74        1.47      0.96 o 
   1   4  18        4.28        5.34      0.61 o 
   2   4  18        4.63        4.24      0.76 o 
   3   4  18        0.53        0.70      0.51 o 
   4   4  18        2.72        2.00      0.62 o 
   0   5  18        2.68        3.81      1.02 o 
   1   5  18       30.00       28.24      0.83 o 
   2   5  18       15.30       16.03      0.89 o 
   3   5  18       25.54       28.79      0.92 o 
   4   5  18        0.90        2.45      0.63 o 
   0   6  18       17.51       20.19      1.13 o 
   1   6  18        2.50        2.01      0.75 o 
   2   6  18       18.18       17.40      0.90 o 
   3   6  18        4.75        4.90      0.75 o 
   0   7  18       53.20       61.12      1.53 o 
   1   7  18        0.60        0.03      0.48 o 
   2   7  18        4.50        4.02      0.84 o 
   3   7  18        6.10        6.78      0.81 o 
   0   8  18       10.44        5.12      5.71 o 
   1   8  18        7.13        4.67      1.18 o 
   2   8  18        7.08        7.96      1.00 o 
   3   8  18       12.49       12.73      3.25 o 
   0   9  18        0.00       -0.04      1.78 o 
   1   9  18        7.99       12.01      1.61 o 
   2   9  18        2.41        0.89      1.29 o 
   0  10  18        3.42        1.60      2.38 o 
   1  10  18        8.93        7.98      1.71 o 
   1   0  19        0.39       -0.02      0.38 o 
   2   0  19        2.05        2.80      0.78 o 
   3   0  19        6.81        6.19      2.00 o 
   4   0  19        5.74        2.78      1.65 o 
   0   1  19        0.25        0.04      0.64 o 
   1   1  19        4.25        3.59      0.65 o 
   2   1  19        5.10        5.88      0.87 o 
   3   1  19        9.33       11.93      0.75 o 
   4   1  19        2.65        1.53      0.61 o 
   0   2  19        2.72        3.82      0.95 o 
   1   2  19        4.82        5.80      0.87 o 
   2   2  19        8.42        7.50      0.79 o 
   3   2  19        6.20        7.58      1.18 o 
   4   2  19        1.22        0.57      0.64 o 
   0   3  19        0.88        1.58      0.76 o 
   1   3  19        0.66        0.46      0.64 o 
   2   3  19       11.67       12.35      0.94 o 
   3   3  19        0.37        0.69      0.80 o 
   0   4  19        2.51        2.54      0.85 o 
   1   4  19       18.61       18.22      0.94 o 
   2   4  19        3.64        4.20      0.98 o 
   3   4  19        0.47        0.71      0.63 o 
   0   5  19       14.88       15.13      1.00 o 
   1   5  19        4.77        5.50      0.76 o 
   2   5  19        8.76        9.07      0.84 o 
   3   5  19        2.91        2.73      0.72 o 
   0   6  19        8.74        8.08      0.93 o 
   1   6  19        3.17        2.99      0.60 o 
   2   6  19        5.45        5.14      0.69 o 
   3   6  19        2.65        1.41      0.87 o 
   0   7  19       22.55       23.41      1.21 o 
   1   7  19        0.31        0.54      0.69 o 
   2   7  19        9.35        8.32      0.85 o 
   0   8  19        4.00        1.03      2.49 o 
   1   8  19       13.51       14.29      2.11 o 
   0   9  19        3.54        0.92      1.52 o 
   0   0  20        1.68        5.28      2.22 o 
   1   0  20        0.06        0.42      1.40 o 
   2   0  20        0.02       -0.62      1.47 o 
   3   0  20        0.11        0.40      0.92 o 
   0   1  20        0.82        0.16      0.99 o 
   1   1  20        3.27        3.10      1.25 o 
   2   1  20        8.36        8.77      1.62 o 
   3   1  20       10.44       11.18      1.54 o 
   0   2  20        0.01       -0.25      0.75 o 
   1   2  20        3.35        3.41      0.94 o 
   2   2  20        1.57        1.42      0.67 o 
   3   2  20        3.94        2.00      0.77 o 
   0   3  20        0.08        0.02      0.60 o 
   1   3  20       12.68       15.23      0.95 o 
   2   3  20        1.41        1.92      0.71 o 
   3   3  20        3.98        3.01      1.30 o 
   0   4  20        0.02        0.04      0.86 o 
   1   4  20       20.51       20.83      0.89 o 
   2   4  20        4.29        2.96      1.03 o 
   0   5  20        4.58        4.86      0.92 o 
   1   5  20        1.97        2.01      0.62 o 
   2   5  20        1.34        0.60      0.63 o 
   0   6  20       32.82       36.66      1.49 o 
   1   6  20        6.10        7.38      0.71 o 
   0   7  20        0.38        0.08      1.05 o 
   1   0  21        0.28        0.50      1.31 o 
   2   0  21       15.96       21.02      2.58 o 
   0   1  21        0.93        1.56      1.45 o 
   1   1  21        5.98        7.51      1.17 o 
   2   1  21        5.37        4.11      1.25 o 
   0   2  21        0.04        1.91      1.54 o 
   1   2  21        4.19        6.79      1.10 o 
   2   2  21       15.02       22.41      1.80 o 
   0   3  21        1.69        0.33      1.02 o 
   1   3  21        4.12        5.39      0.80 o 
   0   4  21        0.04       -0.11      0.67 o 
   1   4  21        3.24        2.68      0.76 o 
                                                 
